# Supplementary material for: Transcriptional suppression of sphingolipid catabolism controls pathogen resistance in C. elegans
Source: PLoS Pathog. 2023 Oct 31;19(10):e1011730. doi: 10.1371/journal.ppat.1011730 (PMC10637724; doi:10.1371/journal.ppat.1011730)
Supplement: S1 Table — Related to Fig 1. (XLSX) [file ppat.1011730.s005.xlsx]

## Sheet: 1º screen
WB ID	Gene Name	Sequence name	NHR-ZF domain	NHR LBD domain	Sequencing	Source	RNAi Clone	Normal development and growth	Mean Lifespan (days)	S.E.	Bonferroni P. Value	Fraction survival [NHR(RNAi)/Control RNAi]
WBGene00003657	nhr-67	C08F8.8	Yes	Yes	Sequence confirmed	Reference 1 (see below)	N/A	No	1.97	0.08	0	0.424569
WBGene00003623	nhr-25	F11C1.6	Yes	Yes	Sequence confirmed	Ahringer Library	sjj_F11C1.6	-	2.15	0.17	0	0.441478
WBGene00003625	nhr-31	C26B2.3	Yes	Yes	Sequence confirmed	Reference 1 (see below)	N/A	No	2.22	0.05	0	0.455852
WBGene00000908	daf-12	F11A1.3	Yes	Yes	Sequence confirmed	Reference 1 (see below)	N/A	Yes	2.43	0.09	0	0.498973
WBGene00003616	nhr-17	C02B4.2	Yes	Yes	Sequence confirmed	Reference 1 (see below)	N/A	Yes	2.33	0.13	0	0.502155
WBGene00003601	nhr-2	C32F10.6	Yes	No	Sequence confirmed	Reference 1 (see below)	N/A	Yes	2.43	0.13	0	0.523707
WBGene00022756	nhr-251	ZK488.4	Yes	Yes	Sequence confirmed	Reference 1 (see below)	N/A	Yes	2.54	0.13	0	0.547414
WBGene00003652	nhr-62	Y67A6A.2	Yes	Yes	Sequence confirmed	Reference 1 (see below)	N/A	Yes	2.83	0.19	0	0.609914
WBGene00003697	nhr-107	C33G8.11	Yes	Yes	Sequence confirmed	Reference 1 (see below)	N/A	Yes	3.02	0.15	0	0.620123
WBGene00017961	nhr-180	F31F4.12	Yes	Yes	Sequence confirmed	Reference 1 (see below)	N/A	Yes	3	0.16	0	0.646552
WBGene00018430	nhr-142	F44E7.8	Yes	Yes	Sequence confirmed	Reference 1 (see below)	N/A	Yes	3	0.24	4.6e-08	0.646552
WBGene00010601	nhr-268	K06B4.6	Yes	Yes	Sequence confirmed	Reference 1 (see below)	N/A	Yes	3.09	0.2	0	0.653277
WBGene00008630	nhr-175	F09F3.10	Yes	Yes	Sequence confirmed	Reference 1 (see below)	N/A	Yes	3	0.12	0	0.653595
WBGene00022805	nhr-256	ZK697.2	Yes	Yes	Sequence confirmed	Reference 1 (see below)	N/A	Yes	3.09	0.18	2e-08	0.665948
WBGene00020748	nhr-221	T24A6.8	Yes	Yes	Sequence confirmed	Reference 1 (see below)	N/A	Yes	3.25	0.14	0	0.667351
WBGene00003608	nhr-9	ZK418.1	Yes	Yes	Sequence confirmed	Vidal library	mv_ZK418.1	Yes	3.18	0.22	4e-08	0.672304
WBGene00012449	nhr-231	Y17D7B.1	Yes	Yes	Sequence confirmed	Reference 1 (see below)	N/A	Yes	3.13	0.22	7.3e-07	0.674569
WBGene00003639	nhr-49	K10C3.6	Yes	Yes	Sequence confirmed	Reference 1 (see below)	N/A	Yes	3.11	0.08	0	0.67756
WBGene00003725	nhr-135	VC5.5	Yes	Yes	Sequence confirmed	Reference 1 (see below)	N/A	Yes	3.13	0.1	0	0.681917
WBGene00003720	nhr-130	T01G6.8	Yes	Yes	Sequence confirmed	Reference 1 (see below)	N/A	Yes	3.18	0.15	5.1e-09	0.685345
WBGene00010186	nhr-283	F57A10.6	Yes	Yes	Sequence confirmed	Reference 1 (see below)	N/A	Yes	3.26	0.18	1.4e-08	0.689218
WBGene00003647	nhr-57	T05B4.2	Yes	Yes	Sequence confirmed	Reference 1 (see below)	N/A	Yes	3.19	0.11	0	0.694989
WBGene00003650	nhr-60	F57A10.5	Yes	Yes	Sequence confirmed	Reference 1 (see below)	N/A	Yes	3.24	0.19	9.4e-07	0.698276
WBGene00003668	nhr-78	F36A4.14	Yes	Yes	Sequence confirmed	Reference 1 (see below)	N/A	Yes	3.22	0.15	0	0.701525
WBGene00018412	nhr-37	F44C4.2	Yes	Yes	Sequence confirmed	Reference 1 (see below)	N/A	Yes	3.26	0.17	2.3e-07	0.702586
WBGene00021611	nhr-238	Y46H3D.7	Yes	Yes	Sequence confirmed	Reference 1 (see below)	N/A	Yes	3.43	0.13	0	0.704312
WBGene00003611	nhr-12	R04B5.4	Yes	Yes	Sequence confirmed	Reference 1 (see below)	N/A	Yes	3.27	0.17	1.9e-07	0.704741
WBGene00003614	nhr-15	F33E11.1	Yes	Yes	Sequence confirmed	Reference 1 (see below)	N/A	Yes	3.27	0.18	1.2e-06	0.704741
WBGene00018541	nhr-186	F47C10.3	Yes	Yes	Sequence confirmed	Reference 1 (see below)	N/A	Yes	3.28	0.28	4e-05	0.706897
WBGene00018539	nhr-185	F47C10.1	Yes	Yes	Sequence confirmed	Reference 1 (see below)	N/A	Yes	3.28	0.2	3.4e-06	0.706897
WBGene00021610	nhr-237	Y46H3D.6	Yes	Yes	Sequence confirmed	Reference 1 (see below)	N/A	Yes	3.28	0.28	4e-05	0.706897
WBGene00003604	nhr-5	Y73F8A.21	Yes	Yes	Sequence confirmed	Ahringer supplement library	sjj2_Y73F8A.21	Yes	3.57	0.17	0	0.71
WBGene00019741	nhr-201	M02H5.3	Yes	Yes	Sequence confirmed	Reference 1 (see below)	N/A	Yes	3.26	0.16	0	0.71024
WBGene00013512	nhr-276	Y71A12C.1	Yes	Yes	Sequence confirmed	Ahringer Library	sjj_E03H4.13	Yes	3.38	0.17	3.1e-08	0.714588
WBGene00003656	nhr-66	T09A12.4	Yes	Yes	Sequence confirmed	Reference 1 (see below)	N/A	Yes	3.28	0.18	9.7e-09	0.714597
WBGene00003640	nhr-50	C06C6.5	Yes	Yes	Sequence confirmed	Reference 1 (see below)	N/A	Yes	3.49	0.19	1.8e-08	0.716632
WBGene00001062	dpr-1	R10D12.2	Yes	Yes	Sequence confirmed	Ahringer library	sjj_R10D12.2	Yes	3.39	0.21	4e-07	0.716702
WBGene00003726	nhr-136	C13C4.3	Yes	Yes	Sequence confirmed	Reference 1 (see below)	N/A	Yes	3.52	0.12	0	0.722793
WBGene00011097	nhr-206	R07B7.13	Yes	Yes	Sequence confirmed	sjj_R07B7.13		Yes	3.42	0.16	1.3e-07	0.723044
WBGene00003719	nhr-129	C50B6.14	Yes	Yes	Sequence confirmed	Reference 1 (see below)	N/A	Yes	3.32	0.13	0	0.723312
WBGene00003685	nhr-95	Y39B6A.17	Yes	Yes	Sequence confirmed	Reference 1 (see below)	N/A	Yes	3.36	0.18	3.7e-06	0.724138
WBGene00003629	nhr-38	K01H12.3	Yes	No	Sequence confirmed	Reference 1 (see below)	N/A	Yes	3.53	0.13	0	0.724846
WBGene00003721	nhr-131	T01G6.2	Yes	Yes	Sequence confirmed	Reference 1 (see below)	N/A	Yes	3.33	0.15	6.9e-09	0.72549
WBGene00003600	nhr-1	R09G11.2	Yes	Yes	Sequence confirmed	Reference 1 (see below)	N/A	Yes	3.37	0.18	4.7e-06	0.726293
WBGene00003712	nhr-122	Y41D4B.9	Yes	Yes	Sequence confirmed	Reference 1 (see below)	N/A	Yes	3.55	0.21	1.8e-07	0.728953
WBGene00003626	nhr-32	K08H2.8	Yes	Yes	Sequence confirmed	Reference 1 (see below)	N/A	Yes	3.35	0.13	0	0.729847
WBGene00003680	nhr-90	ZK488.2	Yes	Yes	Sequence confirmed	Reference 1 (see below)	N/A	Yes	3.41	0.19	3.9e-05	0.734914
WBGene00016926	nhr-171	C54F6.8	Yes	Yes	Sequence confirmed	Vidal library	mv_C54F6.8	Yes	3.41	0.18	7.5e-06	0.734914
WBGene00011750	nhr-218	T13F3.2	Yes	Yes	Sequence confirmed	Reference 1 (see below)	N/A	Yes	3.48	0.18	7.3e-07	0.735729
WBGene00003661	nhr-71	K11E4.5	Yes	Yes	Sequence confirmed	Vidal library	mv_K11E4.5	Yes	3.43	0.2	0.0001	0.739224
WBGene00003619	nhr-20	F43C1.4	Yes	Yes	Sequence confirmed	Reference 1 (see below)	N/A	Yes	3.5	0.23	1.1e-05	0.739958
WBGene00013976	hizr-1	ZK455.6	Yes	Yes	Sequence confirmed	Reference 1 (see below)	N/A	Yes	3.5	0.2	3.2e-06	0.739958
WBGene00003706	nhr-116	F09C6.9	Yes	Yes	Sequence confirmed	Reference 1 (see below)	N/A	Yes	3.41	0.18	1.2e-07	0.742919
WBGene00011098	nhr-207	R07B7.14	Yes	Yes	Sequence confirmed	Reference 1 (see below)	N/A	Yes	3.45	0.18	2.5e-05	0.743534
WBGene00020385	nhr-216	T09D3.4	Yes	Yes	Sequence confirmed	Reference 1 (see below)	N/A	Yes	3.63	0.14	0	0.74538
WBGene00003710	nhr-120	C25B8.6	Yes	Yes	Sequence confirmed	Reference 1 (see below)	N/A	Yes	3.54	0.19	6.7e-06	0.748414
WBGene00003607	nhr-8	F33D4.1	Yes	Yes	Sequence confirmed	Reference 1 (see below)	N/A	Yes	3.44	0.13	9.5e-09	0.749455
WBGene00008830	nhr-176	F14H3.11	Yes	Yes	Sequence confirmed	Reference 1 (see below)	N/A	Yes	3.55	0.18	8.4e-06	0.750529
WBGene00008901	nhr-27	F16H9.2	Yes	Yes	Sequence confirmed	Ahringer Library	sjj_F16H9.2	Yes	3.67	0.15	8.7e-09	0.753593
WBGene00020849	nhr-225	T27B7.2	Yes	Yes	Sequence confirmed	Reference 1 (see below)	N/A	Yes	3.46	0.17	2.6e-06	0.753813
WBGene00015900	nhr-157	C17E7.5	Yes	Yes	Sequence confirmed	Ahringer Library	sjj_C17E7.5	Yes	3.57	0.18	8.7e-06	0.754757
WBGene00017503	nhr-177	F16B4.1	Yes	Yes	Sequence confirmed	Reference 1 (see below)	N/A	Yes	3.48	0.17	1.9e-06	0.75817
WBGene00008221	nhr-168	C50B6.8	Yes	Yes	Sequence confirmed	Reference 1 (see below)	N/A	Yes	3.48	0.2	6.4e-06	0.75817
WBGene00016927	nhr-172	C54F6.9	Yes	Yes	Sequence confirmed	Ahringer Library	sjj_C54F6.9	Yes	3.6	0.17	4.6e-06	0.761099
WBGene00003709	nhr-119	K12H6.1	Yes	Yes	Sequence confirmed	Reference 1 (see below)	N/A	Yes	3.52	0.08	0	0.766885
WBGene00007546	nhr-153	C13C4.1	Yes	Yes	Sequence confirmed	Reference 1 (see below)	N/A	Yes	3.56	0.15	1.3e-05	0.767241
WBGene00010410	nhr-267	H22D14.1	Yes	Yes	Sequence confirmed	Reference 1 (see below)	N/A	Yes	3.64	0.2	2.3e-05	0.769556
WBGene00003699	nhr-109	T12C9.5	Yes	Yes	Sequence confirmed	Reference 1 (see below)	N/A	Yes	3.54	0.11	1.9e-08	0.771242
WBGene00003715	nhr-125	R02D1.1	Yes	Yes	Sequence confirmed	Reference 1 (see below)	N/A	Yes	3.58	0.23	0.0002	0.771552
WBGene00003651	nhr-61	W01D2.2	Yes	Yes	Sequence confirmed	Reference 1 (see below)	N/A	Yes	3.58	0.25	0.0008	0.771552
WBGene00003638	nhr-48	ZK662.3	Yes	No	Sequence confirmed	Ahringer supplement library	sjj2_ZK662.3a	Yes	3.89	0.19	2.4e-06	0.773
WBGene00010602	nhr-197	K06B4.7	Yes	Yes	Sequenced as nhr-197 and nhr-268	Reference 1 (see below)	N/A	Yes	3.55	0.25	0.0003	0.77342
WBGene00003646	nhr-56	F44C8.6	Yes	Yes	Sequence confirmed	Reference 1 (see below)	N/A	Yes	3.56	0.12	1.1e-07	0.775599
WBGene00015705	nhr-152	C12D5.2	Yes	Yes	Sequence confirmed	Reference 1 (see below)	N/A	Yes	3.78	0.16	1.6e-06	0.776181
WBGene00019742	nhr-202	M02H5.4	Yes	Yes	Sequence confirmed	Reference 1 (see below)	N/A	Yes	3.57	0.12	1.4e-07	0.777778
WBGene00003682	nhr-92	Y41D4B.8	Yes	Yes	Sequence confirmed	Reference 1 (see below)	N/A	Yes	3.57	0.16	3e-06	0.777778
WBGene00012494	nhr-232	Y22F5A.1	Yes	Yes	Sequence confirmed	Reference 1 (see below)	N/A	Yes	3.61	0.32	0.0104	0.778017
WBGene00003677	nhr-87	Y41D4B.7	Yes	Yes	Sequence confirmed	Reference 1 (see below)	N/A	No	3.58	0.15	6.6e-06	0.779956
WBGene00015497	nhr-76	C05G6.1	Yes	Yes	Sequence confirmed	Reference 1 (see below)	N/A	Yes	3.58	0.11	1.4e-07	0.779956
WBGene00003688	nhr-98	M02H5.6	Yes	Yes	Sequence confirmed	Reference 1 (see below)	N/A	Yes	3.58	0.22	0.0001	0.779956
WBGene00003717	nhr-127	T13F3.3	Yes	Yes	Sequence confirmed	Reference 1 (see below)	N/A	Yes	3.62	0.24	0.0014	0.780172
WBGene00016091	nhr-30	C25E10.1	Yes	Yes	Sequence confirmed	Reference 1 (see below)	N/A	Yes	3.8	0.17	2.4e-06	0.780287
WBGene00008884	nhr-281	F16B12.8	Yes	Yes	Sequence confirmed	Reference 1 (see below)	N/A	Yes	3.59	0.16	6e-06	0.782135
WBGene00016777	nhr-261	C49D10.9	Yes	Yes	Sequence confirmed	Reference 1 (see below)	N/A	Yes	3.7	0.23	0.0004	0.782241
WBGene00003722	nhr-132	R11G11.1	Yes	Yes	Sequence confirmed	Reference 1 (see below)	N/A	Yes	3.63	0.16	0.0002	0.782328
WBGene00010600	nhr-196	K06B4.5	Yes	Yes	Sequence confirmed	Reference 1 (see below)	N/A	Yes	3.82	0.19	1.5e-05	0.784394
WBGene00014193	nhr-247	ZK1037.5	Yes	Yes	Sequence confirmed	Reference 1 (see below)	N/A	Yes	3.82	0.16	4.1e-06	0.784394
WBGene00022637	nhr-252	ZK6.2	Yes	Yes	Sequence confirmed	Ahringer Library	sjj_ZK6.2	Yes	3.73	0.2	0.0002	0.788584
WBGene00015901	nhr-158	C17E7.6	Yes	Yes	Sequence confirmed	Reference 1 (see below)	N/A	Yes	3.85	0.15	8.1e-07	0.790554
WBGene00003645	nhr-55	T01G6.7	Yes	Yes	Sequence confirmed	Reference 1 (see below)	N/A	Yes	3.63	0.15	3.2e-05	0.79085
WBGene00021848	nhr-239	Y54F10AM.1	Yes	No	Sequence confirmed	Reference 1 (see below)	N/A	Yes	3.86	0.16	4.3e-06	0.792608
WBGene00003610	nhr-11	ZC410.1	Yes	Yes	Sequence confirmed	Reference 1 (see below)	N/A	Yes	3.64	0.2	0.0002	0.793028
WBGene00012596	nhr-234	Y38E10A.18	Yes	Yes	Sequence confirmed	Reference 1 (see below)	N/A	Yes	3.68	0.17	0.0008	0.793103
WBGene00020153	nhr-212	T01G6.6	Yes	Yes	Sequence confirmed	Reference 1 (see below)	N/A	Yes	3.68	0.25	0.0017	0.793103
WBGene00008289	nhr-169	C54C8.1	Yes	Yes	Sequence confirmed	Reference 1 (see below)	N/A	Yes	3.76	0.26	0.0021	0.794926
WBGene00012446	nhr-230	Y17D7A.1	Yes	Yes	Sequence confirmed	Ahringer Library	sjj_Y17D7A.1	Yes	4	0.14	6.7e-07	0.795
WBGene00003718	nhr-128	F44C8.5	Yes	Yes	Sequence confirmed	Vidal library	mv_F44C8.5	Yes	4	0.17	9.4e-06	0.795
WBGene00003628	nhr-35	C07A12.3	Yes	Yes	Sequence confirmed	Reference 1 (see below)	N/A	Yes	3.88	0.14	5.2e-06	0.796715
WBGene00015869	nhr-257	C17A2.1	Yes	Yes	Sequenced as nhr-257 and nhr-261	Reference 1 (see below)	N/A	Yes	3.67	0.13	1.5e-06	0.799564
WBGene00007547	nhr-154	C13C4.2	Yes	Yes	Sequence confirmed	Reference 1 (see below)	N/A	Yes	3.9	0.15	1.1e-05	0.800821
WBGene00016233	srt-58	C29G2.5	Yes	No	Sequence confirmed	Ahringer supplement library	sjj2_C29G2.5	Yes	4.03	0.16	7.8e-06	0.801
WBGene00003692	nhr-102	T06C12.6	Yes	Yes	Sequence confirmed	Reference 1 (see below)	N/A	Yes	3.72	0.26	0.0062	0.801724
WBGene00008474	nhr-174	E03H4.6	Yes	Yes	Sequence confirmed	Ahringer Library	sjj_E03H4.6	Yes	3.8	0.22	0.0013	0.803383
WBGene00003603	nhr-4	F32B6.1	Yes	Yes	Sequence confirmed	Reference 1 (see below)	N/A	Yes	3.81	0.2	0.0005	0.805497
WBGene00020852	nhr-228	T27B7.6	Yes	Yes	Sequence confirmed	Reference 1 (see below)	N/A	Yes	3.74	0.25	0.0035	0.806034
WBGene00015902	nhr-159	C17E7.7	Yes	Yes	Sequence confirmed	Reference 1 (see below)	N/A	Yes	3.7	0.14	3.8e-05	0.8061
WBGene00003708	nhr-118	F13A2.8	Yes	Yes	Sequence confirmed	sjj_F13A2.8		Yes	4.06	0.2	0.0001	0.807
WBGene00003620	nhr-21	F21D12.1	Yes	Yes	Sequence confirmed	Reference 1 (see below)	N/A	Yes	3.82	0.22	0.0008	0.807611
WBGene00008309	nhr-170	C54E10.5	Yes	Yes	Sequence confirmed	Reference 1 (see below)	N/A	Yes	3.75	0.31	0.0201	0.80819
WBGene00016772	nhr-166	C49D10.2	Yes	Yes	Sequence confirmed	Reference 1 (see below)	N/A	No	3.76	0.17	0.0026	0.810345
WBGene00003705	nhr-115	T27B7.4	Yes	Yes	Sequence confirmed	Ahringer Library	sjj_T27B7.4	Yes	4.09	0.18	4.7e-05	0.813
WBGene00019743	nhr-203	M02H5.5	Yes	Yes	Sequence confirmed	Reference 1 (see below)	N/A	Yes	3.75	0.14	1.9e-05	0.816993
WBGene00011565	nhr-272	T07C5.2	Yes	Yes	Sequenced as nhr-214 and nhr-272	Ahringer Library	sjj_T07C5.2	Yes	4.11	0.19	0.0003	0.817
WBGene00018189	nhr-181	F38H12.3	Yes	Yes	Sequence confirmed	Ahringer supplement library	sjj2_F38H12.3	Yes	4.12	0.13	7.2e-06	0.819
WBGene00010215	nhr-193	F57G8.6	Yes	Yes	Sequence confirmed	Vidal library	mv_F57G8.6	Yes	4.12	0.16	1.4e-05	0.819
WBGene00003660	nhr-70	Y51A2D.17	Yes	Yes	Sequence confirmed	Reference 1 (see below)	N/A	Yes	3.82	0.25	0.132	0.823276
WBGene00018542	nhr-187	F47C10.4	Yes	Yes	Sequence confirmed	Reference 1 (see below)	N/A	Yes	3.82	0.21	0.0037	0.823276
WBGene00003633	nhr-43	C29E6.5	Yes	Yes	Sequence confirmed	Reference 1 (see below)	N/A	Yes	3.82	0.18	0.0078	0.823276
WBGene00018265	nhr-182	F41B5.9	Yes	Yes	Sequence confirmed	Reference 1 (see below)	N/A	Yes	3.78	0.24	0.0031	0.823529
WBGene00003642	nhr-52	K06B4.2	Yes	Yes	Sequence confirmed	Ahringer supplement library	sjj2_K06B4.2	Yes	4.15	0.17	0.0001	0.825
WBGene00021522	nhr-274	Y41D4B.21	Yes	Yes	Sequence confirmed	Reference 1 (see below)	N/A	Yes	3.79	0.17	0.0002	0.825708
WBGene00011568	nhr-26	T07C5.5	Yes	Yes	Sequence confirmed	Reference 1 (see below)	N/A	Yes	4.03	0.14	3e-05	0.827515
WBGene00003617	nhr-18	F44C8.3	Yes	Yes	Sequence confirmed	Reference 1 (see below)	N/A	Yes	3.8	0.13	0.0003	0.827887
WBGene00003711	nhr-121	E02H9.8	Yes	Yes	Sequence confirmed	Reference 1 (see below)	N/A	No	3.81	0.18	0.0009	0.830065
WBGene00016364	nhr-161	C33G8.7	Yes	Yes	Sequence confirmed	Reference 1 (see below)	N/A	Yes	4.05	0.19	0.0025	0.831622
WBGene00003678	nhr-88	K08A2.5	Yes	Yes	Sequence confirmed	Reference 1 (see below)	N/A	Yes	3.82	0.17	0.0006	0.832244
WBGene00011002	nhr-205	R04B5.3	Yes	Yes	Sequence confirmed	Reference 1 (see below)	N/A	Yes	3.87	0.24	0.0378	0.834052
WBGene00022423	nhr-41	Y104H12A.1	Yes	Yes	Sequence confirmed	Ahringer Library	sjj_Y104H12A.1	Yes	4.2	0.15	0.0001	0.835
WBGene00020850	nhr-226	T27B7.3	Yes	Yes	Sequenced as nhr-226 and nhr-115	Ahringer Library	sjj_T27B7.3	Yes	4.21	0.18	0.0005	0.837
WBGene00003655	nhr-65	Y17D7A.3	Yes	Yes	Sequence confirmed	Reference 1 (see below)	N/A	Yes	3.96	0.23	0.012	0.837209
WBGene00020062	nhr-270	R13D11.8	Yes	Yes	Sequence confirmed	Reference 1 (see below)	N/A	Yes	3.85	0.19	0.0012	0.83878
WBGene00003701	nhr-111	F44G3.9	Yes	Yes	Sequence confirmed	Ahringer supplement library	sjj2_F44G3.9	Yes	4.22	0.19	0.0008	0.839
WBGene00018544	nhr-188	F47C10.7	Yes	Yes	Sequence confirmed	Reference 1 (see below)	N/A	Yes	3.9	0.24	0.0181	0.840517
WBGene00003723	nhr-133	F44C8.8	Yes	Yes	Sequence confirmed	Reference 1 (see below)	N/A	Yes	3.86	0.18	0.0013	0.840959
WBGene00016126	nhr-258	C26B2.4	Yes	Yes	Sequence confirmed	Reference 1 (see below)	N/A	Yes	3.86	0.17	0.0033	0.840959
WBGene00003670	nhr-80	H10E21.3	Yes	Yes	Sequence confirmed	Reference 1 (see below)	N/A	Yes	3.98	0.17	0.0023	0.841438
WBGene00003609	nhr-10	B0280.8	Yes	Yes	Sequence confirmed	Reference 1 (see below)	N/A	Yes	3.98	0.18	0.0023	0.841438
WBGene00010603	nhr-198	K06B4.8	Yes	Yes	Sequence confirmed	Reference 1 (see below)	N/A	Yes	3.98	0.19	0.0033	0.841438
WBGene00012050	nhr-223	T26E4.8	Yes	Yes	Sequence confirmed	sjj_T26E4.8		No	4.1	0.14	0.0001	0.841889
WBGene00016227	nhr-280	C29F9.13	No	Yes	Sequence confirmed	Vidal library	mv_C29F9.13	Yes	4.24	0.16	0.0003	0.843
WBGene00011520	nhr-213	T06C12.13	Yes	Yes	Sequence confirmed	Reference 1 (see below)	N/A	Yes	3.92	0.3	0.0998	0.844828
WBGene00013795	nhr-229	Y116A8C.18	Yes	No	Sequence confirmed	Ahringer Library	sjj_Y116A8C.18	Yes	4	0.17	0.002	0.845666
WBGene00022640	nhr-254	ZK6.5	Yes	Yes	Sequence confirmed	Reference 1 (see below)	N/A	Yes	4	0.27	0.058	0.845666
WBGene00016517	nhr-260	C38C3.9	Yes	Yes	Sequence confirmed	Reference 1 (see below)	N/A	No	3.93	0.21	0.0145	0.846983
WBGene00020460	nhr-273	T12C9.1	Yes	Yes	Sequence confirmed	Reference 1 (see below)	N/A	Yes	3.89	0.16	0.0008	0.847495
WBGene00003663	nhr-73	C27C7.4	Yes	Yes	Sequenced as nhr-73 and nhr-245	Reference 1 (see below)	N/A	Yes	3.89	0.17	0.0008	0.847495
WBGene00044699	nhr-286	VC5.6	Yes	Yes	Sequence confirmed	Reference 1 (see below)	N/A	Yes	3.89	0.19	0.0043	0.847495
WBGene00010604	nhr-199	K06B4.10	Yes	Yes	Sequence confirmed	Reference 1 (see below)	N/A	Yes	3.9	0.18	0.007	0.849673
WBGene00003702	nhr-112	Y70C5C.6	Yes	Yes	Sequence confirmed	Reference 1 (see below)	N/A	Yes	4.02	0.23	0.0179	0.849894
WBGene00008158	nhr-165	C47F8.2	Yes	Yes	Sequence confirmed	Reference 1 (see below)	N/A	Yes	3.95	0.21	0.0259	0.851293
WBGene00003613	nhr-14	T01B10.4	Yes	Yes	Sequence confirmed	Vidal library	mv_T01B10.4	-	3.96	0.24	0.0343	0.853448
WBGene00003724	nhr-134	F44C8.2	Yes	Yes	Sequence confirmed	Reference 1 (see below)	N/A	Yes	3.97	0.28	0.0993	0.855603
WBGene00018404	nhr-39	F44A2.4	Yes	Yes	Sequence confirmed	Reference 1 (see below)	N/A	Yes	4.05	0.22	0.0202	0.856237
WBGene00003696	nhr-106	T01G6.4	Yes	Yes	Sequence confirmed	Reference 1 (see below)	N/A	Yes	4.05	0.24	0.0279	0.856237
WBGene00020750	nhr-222	T24A6.11	Yes	Yes	Sequence confirmed	Ahringer Library	sjj_T24A6.11	Yes	4.06	0.26	0.0609	0.858351
WBGene00003714	nhr-124	C17E7.8	Yes	Yes	Sequence confirmed	Reference 1 (see below)	N/A	Yes	4.19	0.15	0.0025	0.86037
WBGene00019115	nhr-195	F59E11.10	Yes	Yes	Sequence confirmed	Reference 1 (see below)	N/A	Yes	4.07	0.19	0.0075	0.860465
WBGene00017512	nhr-179	F16B4.11	Yes	Yes	Sequence confirmed	Ahringer supplement library	sjj2_F16B4.11	Yes	4.33	0.17	0.0022	0.861
WBGene00003683	nhr-93	T24A6.9	Yes	Yes	Sequence confirmed	sjj_T24A6.9		Yes	4.33	0.21	0.024	0.861
WBGene00011396	nhr-271	T03E6.3	Yes	Yes	Sequence confirmed	Reference 1 (see below)	N/A	Yes	4	0.23	0.048	0.862069
WBGene00003630	nhr-40	T03G6.2	Yes	Yes	Sequence confirmed	Reference 1 (see below)	N/A	Yes	3.96	0.18	0.0076	0.862745
WBGene00020152	nhr-211	T01G6.5	Yes	Yes	-	Reference 1 (see below)	N/A	Yes	3.96	0.19	0.0092	0.862745
WBGene00022374	nhr-277	Y94H6A.1	Yes	Yes	Sequence confirmed	Ahringer supplement library	sjj2_Y94H6A.1j	Yes	4.34	0.2	0.0179	0.863
WBGene00008208	nhr-167	C49F5.4	Yes	Yes	Sequence confirmed	Reference 2 (see below)	N/A	-	3.89	0.14	0.0039	0.864
WBGene00003624	nhr-28	C11G6.4	Yes	Yes	Sequence confirmed	Reference 1 (see below)	N/A	Yes	3.98	0.16	0.0053	0.867102
WBGene00003698	nhr-108	F35E8.12	Yes	Yes	Sequence confirmed	Reference 1 (see below)	N/A	Yes	4.03	0.15	0.0325	0.868534
WBGene00016975	nhr-173	C56E10.1	Yes	Yes	Sequence confirmed	Ahringer Library	sjj_C56E10.1	No	4.24	0.22	0.0582	0.870637
WBGene00003615	nhr-16	T12C9.6	Yes	Yes	Sequence confirmed	Reference 1 (see below)	N/A	Yes	4.12	0.23	0.0454	0.871036
WBGene00017198	nhr-36	F07C3.10	Yes	Yes	Sequence confirmed	Reference 1 (see below)	N/A	Yes	4.12	0.2	0.0237	0.871036
WBGene00020555	nhr-219	T19A5.5	Yes	Yes	Sequence confirmed	Ahringer Library	sjj_T19A5.5	Yes	4.39	0.17	0.0052	0.873
WBGene00008056	nhr-164	C41G6.5	Yes	Yes	Sequence confirmed	Reference 1 (see below)	N/A	Yes	4.06	0.29	0.1653	0.875
WBGene00018415	nhr-184	F44C8.9	Yes	Yes	Sequence confirmed	Reference 1 (see below)	N/A	Yes	4.02	0.15	0.0075	0.875817
WBGene00003648	nhr-58	R11G11.2	Yes	Yes	Sequence confirmed	Reference 1 (see below)	N/A	Yes	4.02	0.2	0.2	0.875817
WBGene00003662	nhr-72	C17A2.8	Yes	Yes	Sequence confirmed	Reference 1 (see below)	N/A	Yes	4.27	0.15	0.0069	0.876797
WBGene00003686	nhr-96	F44C8.11	Yes	Yes	Sequence confirmed	Reference 1 (see below)	N/A	Yes	4.07	0.22	0.0554	0.877155
WBGene00003637	nhr-47	C24G6.4	Yes	Yes	Sequence confirmed	Reference 1 (see below)	N/A	Yes	4.15	0.21	0.0384	0.877378
WBGene00003635	nhr-45	F16H11.5	Yes	Yes	Sequence confirmed	Reference 1 (see below)	N/A	Yes	4.17	0.26	0.1121	0.881607
WBGene00014068	nhr-255	ZK678.2	Yes	Yes	Sequence confirmed	Ahringer supplement library	sjj2_ZK678.2	Yes	4.44	0.19	0.0285	0.883
WBGene00010017	nhr-282	F54B8.2	No	Yes	Sequence confirmed	Vidal library	mv_F54B8.2	Yes	4.44	0.21	0.0429	0.883
WBGene00015897	nhr-156	C17E7.1	Yes	Yes	Sequence confirmed	Ahringer Library	sjj_C17E7.1	Yes	4.45	0.19	0.0447	0.885
WBGene00017510	nhr-178	F16B4.9	Yes	Yes	Sequence confirmed	Vidal library	mv_F16B4.9	Yes	4.45	0.18	0.0135	0.885
WBGene00003703	nhr-113	ZK1025.9	Yes	Yes	Sequence confirmed	Reference 1 (see below)	N/A	Yes	4.07	0.23	0.1106	0.88671
WBGene00003632	nhr-42	C33G8.6	Yes	Yes	Sequence confirmed	Ahringer supplement library	sjj2_C33G8.6	Yes	4.46	0.22	0.0612	0.887
WBGene00003654	nhr-64	C45E1.1	Yes	Yes	Sequence confirmed	Reference 1 (see below)	N/A	Yes	4.08	0.17	0.0339	0.888889
WBGene00003691	nhr-101	H12C20.6	Yes	Yes	Sequence confirmed	Reference 1 (see below)	N/A	Yes	4.1	0.23	0.1153	0.893246
WBGene00045255	nhr-146	Y41D4B.27	Yes	Yes	Sequence confirmed	Reference 1 (see below)	N/A	Yes	4.23	0.24	0.114	0.894292
WBGene00010180	nhr-192	F57A8.5	Yes	Yes	Sequence confirmed	Reference 1 (see below)	N/A	Yes	4.15	0.14	0.1016	0.894397
WBGene00003689	nhr-99	M02H5.1	Yes	Yes	Sequence confirmed	Ahringer supplement library	sjj2_M02H5.1	Yes	4.5	0.21	0.0616	0.895
WBGene00003641	nhr-51	K06B4.1	Yes	Yes	Sequence confirmed	Reference 1 (see below)	N/A	Yes	4.11	0.18	0.0484	0.895425
WBGene00021417	nhr-236	Y38F2AL.5	Yes	Yes	Sequence confirmed	Vidal library	mv_Y38F2AL.b	Yes	4.51	0.25	0.1763	0.897
WBGene00003649	nhr-59	T27B7.1	Yes	Yes	Sequence confirmed	Reference 1 (see below)	N/A	Yes	4.17	0.22	0.1641	0.898707
WBGene00003716	nhr-126	F44C8.10	Yes	Yes	Sequence confirmed	Reference 1 (see below)	N/A	Yes	4.27	0.21	0.1123	0.902748
WBGene00011099	nhr-208	R07B7.15	Yes	Yes	Sequence confirmed	Reference 1 (see below)	N/A	Yes	4.19	0.24	0.3194	0.903017
WBGene00003679	nhr-89	E03H4.13	Yes	Yes	Sequence confirmed	Ahringer Library	sjj_E03H4.13	Yes	4.28	0.2	0.1116	0.904863
WBGene00017787	nhr-141	F25E5.6	Yes	Yes	Sequence confirmed	Reference 1 (see below)	N/A	Yes	4.16	0.29	0.4123	0.906318
WBGene00015758	nhr-155	C14C6.4	Yes	Yes	Sequence confirmed	Ahringer Library	sjj_C14C6.4	Yes	4.56	0.17	0.0535	0.907
WBGene00012056	nhr-285	T26E4.16	Yes	Yes	Sequence confirmed	Ahringer supplement library	sjj2_T26E4.16	Yes	4.56	0.21	0.1849	0.907
WBGene00012703	nhr-145	Y39B6A.47	Yes	Yes	Sequence confirmed	Reference 2 (see below)	N/A	-	4.09	0.2	0.08	0.909
WBGene00003727	nhr-137	C56E10.4	Yes	Yes	Sequence confirmed	sjj_C56E10.4		Yes	4.58	0.19	0.085	0.911
WBGene00007367	nhr-150	C06B8.1	Yes	Yes	Sequence confirmed	Reference 1 (see below)	N/A	Yes	4.23	0.23	0.2963	0.911638
WBGene00014189	nhr-245	ZK1025.10	Yes	Yes	Sequenced as nhr-245 and nhr-73	Reference 1 (see below)	N/A	Yes	4.2	0.18	0.0998	0.915033
WBGene00003659	nhr-69	T23H4.2	Yes	Yes	Sequence confirmed	Reference 1 (see below)	N/A	Yes	4.33	0.23	0.254	0.915433
WBGene00003636	nhr-46	C45E5.6	Yes	Yes	Sequence confirmed	Reference 1 (see below)	N/A	Yes	4.25	0.26	0.3953	0.915948
WBGene00018266	nhr-183	F41B5.10	Yes	Yes	Sequence confirmed	Reference 1 (see below)	N/A	Yes	4.25	0.2	0.2288	0.915948
WBGene00003621	nhr-22	K06A1.4	Yes	Yes	Sequence confirmed	Reference 1 (see below)	N/A	Yes	4.34	0.22	0.3661	0.917548
WBGene00003658	nhr-68	H12C20.3	Yes	Yes	Sequence confirmed	Reference 1 (see below)	N/A	Yes	4.35	0.24	0.3589	0.919662
WBGene00013940	nhr-248	ZK218.6	Yes	Yes	Sequence confirmed	Reference 2 (see below)	N/A	-	4.14	0.19	0.1045	0.92
WBGene00015396	nhr-148	C03G6.10	Yes	Yes	Sequence confirmed	Reference 1 (see below)	N/A	Yes	4.27	0.24	0.4504	0.920259
WBGene00003854	odr-7	T18D3.2	Yes	No	Sequence confirmed	Reference 1 (see below)	N/A	Yes	4.23	0.18	0.188	0.921569
WBGene00003671	nhr-81	C47F8.8	Yes	Yes	Sequence confirmed	Reference 1 (see below)	N/A	Yes	4.37	0.23	0.3524	0.92389
WBGene00013584	nhr-243	Y80D3A.4	Yes	Yes	Sequence confirmed	Reference 1 (see below)	N/A	Yes	4.29	0.31	0.8709	0.924569
WBGene00016365	nhr-139	C33G8.8	Yes	Yes	Sequence confirmed	Reference 1 (see below)	N/A	Yes	4.31	0.22	0.4352	0.928879
WBGene00003606	nhr-7	F54D1.4	Yes	Yes	Sequence confirmed	Vidal library	mv_AAD03683	Yes	4.68	0.18	0.2297	0.93
WBGene00003684	nhr-94	C12D5.8	Yes	Yes	Sequence confirmed	Reference 1 (see below)	N/A	Yes	4.4	0.23	0.4731	0.930233
WBGene00003704	nhr-114	Y45G5AM.1	Yes	Yes	Sequence confirmed	Reference 1 (see below)	N/A	Yes	4.27	0.21	0.4789	0.930283
WBGene00004786	sex-1	F44A6.2	Yes	Yes	Sequence confirmed	Reference 1 (see below)	N/A	Yes	4.41	0.27	0.5542	0.932347
WBGene00003687	nhr-97	H27C11.1	Yes	Yes	Sequence confirmed	sjj_H27C11.1		No	4.41	0.21	0.3828	0.932347
WBGene00003664	nhr-74	C27C7.3	Yes	Yes	Sequence confirmed	Reference 1 (see below)	N/A	Yes	4.42	0.26	0.8826	0.934461
WBGene00003694	nhr-104	R11E3.5	Yes	Yes	Sequence confirmed	Ahringer Library	sjj_R11E3.5	Yes	4.71	0.19	0.4147	0.936
WBGene00017367	nhr-263	F10G2.9	No	Yes	Sequence confirmed	Ahringer supplement library	sjj2_F10G2.9	Yes	4.72	0.2	0.4689	0.938
WBGene00011150	nhr-269	R08H2.9	Yes	Yes	Sequence confirmed	Ahringer Library	sjj_R08H2.9	Yes	4.44	0.3	1	0.938689
WBGene00011566	nhr-214	T07C5.3	Yes	Yes	Sequenced as nhr-214 and nhr-272	Ahringer Library	sjj_T07C5.3	Yes	4.72	0.2	0.5627	0.939
WBGene00019116	nhr-143	F59E11.11	Yes	Yes	Sequence confirmed	Reference 1 (see below)	N/A	Yes	4.36	0.27	0.8309	0.939655
WBGene00003681	nhr-91	Y15E3A.1	Yes	Yes	Sequence confirmed	Reference 1 (see below)	N/A	Yes	4.32	0.19	0.3703	0.941176
WBGene00008619	nhr-262	F09C6.8	Yes	Yes	Sequence confirmed	Reference 2 (see below)	N/A	-	4.24	0.18	0.1593	0.942
WBGene00015397	nhr-149	C03G6.12	Yes	Yes	Sequence confirmed	Ahringer Library	sjj_C03G6.12	Yes	4.75	0.21	0.7255	0.944
WBGene00003627	nhr-34	F58G6.5	Yes	Yes	Sequence confirmed	mv_F58G6.5		Yes	4.78	0.21	0.736	0.95
WBGene00016368	nhr-163	C33G8.12	Yes	Yes	Sequence confirmed	Reference 1 (see below)	N/A	Yes	4.43	0.26	1	0.954741
WBGene00001400	fax-1	F56E3.4	Yes	Yes	Sequence confirmed	Reference 1 (see below)	N/A	Yes	4.52	0.22	0.8973	0.955603
WBGene00003602	nhr-3	H01A20.1	Yes	Yes	Sequence confirmed	Reference 2 (see below)	N/A	-	4.3	0.15	0.3227	0.956
WBGene00003669	nhr-79	T26H2.9	Yes	Yes	Sequence confirmed	Reference 1 (see below)	N/A	Yes	4.4	0.18	0.738	0.958606
WBGene00020851	nhr-227	T27B7.5	Yes	Yes	Sequence confirmed	Reference 1 (see below)	N/A	Yes	4.4	0.23	1	0.958606
WBGene00011651	nhr-217	T09E11.2	Yes	Yes	Sequence confirmed	Ahringer Library	sjj_T09E11.2	Yes	4.83	0.19	0.9624	0.96
WBGene00019816	nhr-204	R02C2.4	Yes	Yes	Sequence confirmed	Ahringer Library	sjj_R02C2.4	Yes	4.83	0.2	0.9167	0.96
WBGene00003672	nhr-82	F41D3.1	Yes	Yes	Sequence confirmed	Vidal library	mv_F41D3.1	Yes	4.83	0.18	0.8113	0.96
WBGene00003713	nhr-123	M02H5.7	Yes	Yes	Sequence confirmed	Reference 2 (see below)	N/A	-	4.33	0.2	0.4319	0.962
WBGene00016366	nhr-140	C33G8.9	Yes	Yes	Sequence confirmed	Reference 1 (see below)	N/A	Yes	4.47	0.32	1	0.963362
WBGene00009608	nhr-265	F41D3.3	Yes	Yes	Sequence confirmed	Reference 1 (see below)	N/A	Yes	4.45	0.21	1	0.969499
WBGene00003634	nhr-44	T19A5.4	Yes	Yes	Sequence confirmed	Reference 1 (see below)	N/A	Yes	4.51	0.23	1	0.971983
WBGene00003728	nhr-138	C28D4.9	Yes	Yes	Sequence confirmed	Reference 1 (see below)	N/A	Yes	4.47	0.19	0.9192	0.973856
WBGene00016367	nhr-162	C33G8.10	Yes	Yes	Sequence confirmed	Reference 1 (see below)	N/A	No	4.52	0.25	1	0.974138
WBGene00003676	nhr-86	Y40B10A.8	Yes	Yes	Sequence confirmed	Reference 1 (see below)	N/A	Yes	4.48	0.2	1	0.976035
WBGene00003605	nhr-6	C48D5.1	Yes	Yes	Sequence confirmed	Reference 1 (see below)	N/A	Yes	4.62	0.21	1	0.976744
WBGene00011100	nhr-209	R07B7.16	Yes	Yes	Sequence confirmed	Ahringer supplement library	sjj2_R07B7.16	Yes	4.92	0.23	1	0.978
WBGene00003612	nhr-13	Y5H2B.2	Yes	Yes	Sequence confirmed	Reference 1 (see below)	N/A	Yes	4.5	0.18	0.0588	0.980392
WBGene00003675	nhr-85	W05B5.3	Yes	Yes	Sequence confirmed	Vidal library	mv_W05B5.3	Yes	4.95	0.22	1	0.984
WBGene00012597	nhr-235	Y38E10A.19	No	Yes	Sequence confirmed	Vidal library	mv_Y38E10A.19	Yes	4.95	0.18	1	0.984
WBGene00003690	nhr-100	C28D4.1	Yes	Yes	Sequence confirmed	Reference 1 (see below)	N/A	Yes	4.54	0.17	1	0.989107
WBGene00003667	nhr-77	T15D6.6	Yes	Yes	Sequence confirmed	Ahringer Library	sjj_T15D6.6	Yes	4.68	0.25	1	0.989429
WBGene00006471	nhr-233	Y32B12B.6	Yes	Yes	Sequence confirmed	Ahringer Library	sjj_Y32B12B.6	No	4.84	0.18	1	0.99384
WBGene00003695	nhr-105	C06G3.1	Yes	Yes	Sequence confirmed	Reference 1 (see below)	N/A	Yes	4.64	0.23	1	1
WBGene00014186	nhr-244	ZK1025.6	No	Yes	Sequenced as nhr-74 and nhr-244	Vidal library	mv_ZK1025.6	Yes	5.05	0.2	1	1.004
WBGene00003644	nhr-54	F36D3.2	Yes	Yes	Sequence confirmed	Reference 1 (see below)	N/A	No	4.69	0.26	1	1.01078
WBGene00022097	nhr-242	Y69A2AR.26	Yes	Yes	Sequence confirmed	Reference 2 (see below)	N/A	-	4.55	0.14	0.9114	1.011
WBGene00020015	nhr-210	R11G11.12	Yes	Yes	Sequence confirmed	sjj_R11G11.12		Yes	5.09	0.19	1	1.012
WBGene00018545	nhr-189	F47C10.8	Yes	Yes	Sequence confirmed	Ahringer supplement library	sjj2_F47C10.8	Yes	4.56	0.18	0.766	1.013
WBGene00003707	nhr-117	F16B4.12	Yes	Yes	Sequence confirmed	mv_F16B4.12		Yes	5.13	0.2	1	1.02
WBGene00007770	nhr-259	C27C7.8	No	Yes	Sequence confirmed	Reference 2 (see below)	N/A	-	4.65	0.21	0.4147	1.033
WBGene00003653	nhr-63	C06C6.4	Yes	Yes	Sequence confirmed	Vidal library	mv_C06C6.4	Yes	4.66	0.19	0.4292	1.036
WBGene00006790	unc-55	F55D12.4	Yes	Yes	Sequence confirmed	sjj_F55D12.4		Yes	4.81	0.23	1	1.03664
WBGene00021163	nhr-275	Y5H2A.2	Yes	Yes	Sequence confirmed	Reference 1 (see below)	N/A	Yes	5.05	0.17	0.7128	1.03696
WBGene00003643	nhr-53	K06B4.11	Yes	Yes	Sequence confirmed	Reference 1 (see below)	N/A	No	4.91	0.23	0.5977	1.05819
WBGene00003674	nhr-84	T06C12.7	Yes	Yes	Sequence confirmed	Reference 1 (see below)	N/A	Yes	4.94	0.23	0.451	1.06466
WBGene00003693	nhr-103	F44C8.4	Yes	Yes	Sequence confirmed	Reference 1 (see below)	N/A	Yes	4.95	0.25	0.4808	1.06681
WBGene00022726	nhr-249	ZK381.3	No	Yes	Sequence confirmed	Vidal library	mv_ZK381.3	Yes	4.8	0.18	0.2087	1.067
WBGene00013483	nhr-241	Y69H2.8	Yes	Yes	Sequence confirmed	Reference 2 (see below)	N/A	-	4.81	0.22	0.1753	1.069
WBGene00003618	nhr-19	E02H1.7	Yes	Yes	Sequence confirmed	Reference 1 (see below)	N/A	Yes	4.39	0.1	0.2718	1.073
WBGene00018622	nhr-190	F48G7.11	Yes	Yes	Sequence confirmed	Vidal library	mv_F48G7.11	Yes	5.41	0.25	0.2475	1.076
WBGene00003700	nhr-110	Y46H3D.5	Yes	Yes	Sequence confirmed	Vidal library	mv_Y46H3D.5	Yes	5.47	0.21	0.0747	1.087
WBGene00022639	nhr-253	ZK6.4	Yes	Yes	Sequence confirmed	Reference 1 (see below)	N/A	Yes	5.07	0.21	0.272	1.09267
WBGene00015395	nhr-147	C03G6.8	Yes	Yes	Sequence confirmed	Vidal library	mv_C03G6.8	Yes	5	0.21	0.0433	1.111
WBGene00003622	nhr-23	C01H6.5	Yes	Yes	Sequence confirmed	Reference 1 (see below)	N/A	No (Animals dead on RNAi)	-	-	-	-
References
1. MacNeil LT, Pons C, Arda HE, Giese GE, Myers CL, Walhout AJ. Transcription Factor Activity Mapping of a Tissue-Specific in vivo Gene Regulatory Network. Cell Syst. 2015;1: 152-162. doi: 10.1016/j.cels.2015.08.003.
2. Peterson ND, Tse SY, Huang QJ, Wani KA, Schiffer CA, Pukkila-Worley R. Non-canonical pattern recognition of a pathogen-derived metabolite by a nuclear hormone receptor identifies virulent bacteria in C. elegans. Immunity. 2023;56: 768-782.e9. doi:10.1016/j.immuni.2023.01.027

## Sheet:  False positive screen
WB ID	Gene Name	Sequence name	NHR-ZF domain	NHR LBD domain	Sequencing	Source	RNAi Clone	Normal development and growth	Mean Lifespan (days)	S.E.	Bonferroni P. Value	Fraction survival [NHR(RNAi)/Control RNAi]
WBGene00003607	nhr-8	F33D4.1	Yes	Yes	Sequence confirmed	MacNeil L et al. 2015 Cell Systems	N/A	Yes	2.66	0.06	0	0.65
WBGene00003639	nhr-49	K10C3.6	Yes	Yes	Sequence confirmed	MacNeil L et al. 2015 Cell Systems	N/A	Yes	2.79	0.05	0	0.682
WBGene00003625	nhr-31	C26B2.3	Yes	Yes	Sequence confirmed	MacNeil L et al. 2015 Cell Systems	N/A	No	3.52	0.11	0	0.7
WBGene00003656	nhr-66	T09A12.4	Yes	Yes	Sequence confirmed	MacNeil L et al. 2015 Cell Systems	N/A	Yes	2.99	0.08	0	0.749
WBGene00003680	nhr-90	ZK488.2	Yes	Yes	Sequence confirmed	MacNeil L et al. 2015 Cell Systems	N/A	Yes	3.27	0.07	1e-08	0.8
WBGene00003614	nhr-15	F33E11.1	Yes	Yes	Sequence confirmed	MacNeil L et al. 2015 Cell Systems	N/A	Yes	3.58	0.08	3.3e-06	0.896
WBGene00003697	nhr-107	C33G8.11	Yes	Yes	Sequence confirmed	MacNeil L et al. 2015 Cell Systems	N/A	Yes	3.42	0.08	6.4e-06	0.855
WBGene00020385	nhr-216	T09D3.4	Yes	Yes	Sequence confirmed	MacNeil L et al. 2015 Cell Systems	N/A	Yes	3.67	0.08	0.0004	0.919
WBGene00003647	nhr-57	T05B4.2	Yes	Yes	Sequence confirmed	MacNeil L et al. 2015 Cell Systems	N/A	Yes	3.76	0.08	0.0022	0.942
WBGene00021611	nhr-238	Y46H3D.7	Yes	Yes	Sequence confirmed	MacNeil L et al. 2015 Cell Systems	N/A	Yes	3.63	0.09	0.0084	0.908
WBGene00008630	nhr-175	F09F3.10	Yes	Yes	Sequence confirmed	MacNeil L et al. 2015 Cell Systems	N/A	Yes	3.76	0.08	0.0199	0.942
WBGene00003706	nhr-116	F09C6.9	Yes	Yes	Sequence confirmed	MacNeil L et al. 2015 Cell Systems	N/A	Yes	3.74	0.1	0.0214	0.914
WBGene00003626	nhr-32	K08H2.8	Yes	Yes	Sequence confirmed	MacNeil L et al. 2015 Cell Systems	N/A	Yes	4.58	0.13	0.0275	0.904
WBGene00003725	nhr-135	VC5.5	Yes	Yes	Sequence confirmed	MacNeil L et al. 2015 Cell Systems	N/A	Yes	4.59	0.13	0.0288	0.913
WBGene00003726	nhr-136	C13C4.3	Yes	Yes	Sequence confirmed	MacNeil L et al. 2015 Cell Systems	N/A	Yes	3.76	0.07	0.0302	0.941
WBGene00000908	daf-12	F11A1.3	Yes	Yes	Sequence confirmed	MacNeil L et al. 2015 Cell Systems	N/A	Yes	3.73	0.09	0.0579	0.935
WBGene00003661	nhr-71	K11E4.5	Yes	Yes	Sequence confirmed	Vidal library	mv_K11E4.5	Yes	3.8	0.07	0.0642	0.951
WBGene00003719	nhr-129	C50B6.14	Yes	Yes	Sequence confirmed	MacNeil L et al. 2015 Cell Systems	N/A	Yes	3.82	0.07	0.0655	0.957
WBGene00011098	nhr-207	R07B7.14	Yes	Yes	Sequence confirmed	MacNeil L et al. 2015 Cell Systems	N/A	Yes	4.1	0.11	0.0777	0.935
WBGene00003619	nhr-20	F43C1.4	Yes	Yes	Sequence confirmed	MacNeil L et al. 2015 Cell Systems	N/A	Yes	4	0.12	0.0784	0.914
WBGene00003611	nhr-12	R04B5.4	Yes	Yes	Sequence confirmed	MacNeil L et al. 2015 Cell Systems	N/A	Yes	3.84	0.1	0.0824	0.939
WBGene00003668	nhr-78	F36A4.14	Yes	Yes	Sequence confirmed	MacNeil L et al. 2015 Cell Systems	N/A	Yes	3.66	0.05	0.0876	0.916
WBGene00022756	nhr-251	ZK488.4	Yes	Yes	Sequence confirmed	MacNeil L et al. 2015 Cell Systems	N/A	Yes	4.1	0.1	0.0936	0.936
WBGene00003601	nhr-2	C32F10.6	Yes	No	Sequence confirmed	MacNeil L et al. 2015 Cell Systems	N/A	Yes	3.97	0.14	0.0974	0.906
WBGene00020748	nhr-221	T24A6.8	Yes	Yes	Sequence confirmed	MacNeil L et al. 2015 Cell Systems	N/A	Yes	3.85	0.08	0.1091	0.965
WBGene00003608	nhr-9	ZK418.1	Yes	Yes	Sequence confirmed	Vidal library	mv_ZK418.1	Yes	3.93	0.09	0.1585	0.961
WBGene00022805	nhr-256	ZK697.2	Yes	Yes	Sequence confirmed	MacNeil L et al. 2015 Cell Systems	N/A	Yes	4.13	0.12	0.2395	0.942
WBGene00011750	nhr-218	T13F3.2	Yes	Yes	Sequence confirmed	MacNeil L et al. 2015 Cell Systems	N/A	Yes	4.13	0.11	0.2547	0.944
WBGene00003604	nhr-5	Y73F8A.21	Yes	Yes	Sequence confirmed	Ahringer supplement library	sjj2_Y73F8A.21	Yes	4.74	0.14	0.256	0.943
WBGene00001062	dpr-1	R10D12.2	Yes	Yes	Sequence confirmed	Ahringer library	sjj_R10D12.2	Yes	4.12	0.11	0.3383	0.942
WBGene00018412	nhr-37	F44C4.2	Yes	Yes	Sequence confirmed	MacNeil L et al. 2015 Cell Systems	N/A	Yes	3.88	0.1	0.3625	0.949
WBGene00018539	nhr-185	F47C10.1	Yes	Yes	Sequence confirmed	MacNeil L et al. 2015 Cell Systems	N/A	Yes	4.24	0.11	0.4698	0.967
WBGene00003710	nhr-120	C25B8.6	Yes	Yes	Sequence confirmed	MacNeil L et al. 2015 Cell Systems	N/A	Yes	4.57	0.14	0.5843	1.043
WBGene00003600	nhr-1	R09G11.2	Yes	Yes	Sequence confirmed	MacNeil L et al. 2015 Cell Systems	N/A	Yes	4.11	0.07	0.6565	1.029
WBGene00019741	nhr-201	M02H5.3	Yes	Yes	Sequence confirmed	MacNeil L et al. 2015 Cell Systems	N/A	Yes	4.12	0.08	0.6932	1.032
WBGene00003623	nhr-25	F11C1.6	Yes	Yes	Sequence confirmed	Ahringer Library	sjj_F11C1.6	-	4.32	0.11	0.7188	1.056
WBGene00011097	nhr-206	R07B7.13	Yes	Yes	Sequence confirmed	sjj_R07B7.13		Yes	4.28	0.11	0.7484	0.977
WBGene00003685	nhr-95	Y39B6A.17	Yes	Yes	Sequence confirmed	MacNeil L et al. 2015 Cell Systems	N/A	Yes	4.28	0.11	0.7896	1.046
WBGene00013976	hizr-1	ZK455.6	Yes	Yes	Sequence confirmed	MacNeil L et al. 2015 Cell Systems	N/A	Yes	4.3	0.1	0.7928	1.051
WBGene00013512	nhr-276	Y71A12C.1	Yes	Yes	Sequence confirmed	Ahringer Library	sjj_E03H4.13	Yes	4.53	0.13	0.8102	1.035
WBGene00012449	nhr-231	Y17D7B.1	Yes	Yes	Sequence confirmed	MacNeil L et al. 2015 Cell Systems	N/A	Yes	4.35	0.13	0.9489	0.993
WBGene00003652	nhr-62	Y67A6A.2	Yes	Yes	Sequence confirmed	MacNeil L et al. 2015 Cell Systems	N/A	Yes	3.88	0.09	1	0.971
WBGene00003721	nhr-131	T01G6.2	Yes	Yes	Sequence confirmed	MacNeil L et al. 2015 Cell Systems	N/A	Yes	3.89	0.08	1	0.975
WBGene00021610	nhr-237	Y46H3D.6	Yes	Yes	Sequence confirmed	MacNeil L et al. 2015 Cell Systems	N/A	Yes	4.34	0.11	1	0.992
WBGene00003629	nhr-38	K01H12.3	Yes	No	Sequence confirmed	MacNeil L et al. 2015 Cell Systems	N/A	Yes	3.97	0.08	1	0.993
WBGene00003650	nhr-60	F57A10.5	Yes	Yes	Sequence confirmed	MacNeil L et al. 2015 Cell Systems	N/A	Yes	3.99	0.07	1	0.998
WBGene00003640	nhr-50	C06C6.5	Yes	Yes	Sequence confirmed	MacNeil L et al. 2015 Cell Systems	N/A	Yes	4.39	0.14	1	1.003
WBGene00003720	nhr-130	T01G6.8	Yes	Yes	Sequence confirmed	MacNeil L et al. 2015 Cell Systems	N/A	Yes	4.12	0.11	1	1.007
WBGene00003712	nhr-122	Y41D4B.9	Yes	Yes	Sequence confirmed	MacNeil L et al. 2015 Cell Systems	N/A	Yes	4.12	0.1	1	1.007
WBGene00003616	nhr-17	C02B4.2	Yes	Yes	Sequence confirmed	MacNeil L et al. 2015 Cell Systems	N/A	Yes	4.03	0.07	1	1.009
WBGene00018541	nhr-186	F47C10.3	Yes	Yes	Sequence confirmed	MacNeil L et al. 2015 Cell Systems	N/A	Yes	4.45	0.11	1	1.016
WBGene00017961	nhr-180	F31F4.12	Yes	Yes	Sequence confirmed	MacNeil L et al. 2015 Cell Systems	N/A	Yes	4.46	0.12	1	1.019
WBGene00010186	nhr-283	F57A10.6	Yes	Yes	Sequence confirmed	MacNeil L et al. 2015 Cell Systems	N/A	Yes	4.48	0.13	1	1.022
WBGene00016926	nhr-171	C54F6.8	Yes	Yes	Sequence confirmed	Vidal library	mv_C54F6.8	Yes	4.22	0.1	1	1.032
WBGene00018430	nhr-142	F44E7.8	Yes	Yes	Sequence confirmed	MacNeil L et al. 2015 Cell Systems	N/A	Yes	4.24	0.1	1	1.037
WBGene00010601	nhr-268	K06B4.6	Yes	Yes	Sequence confirmed	MacNeil L et al. 2015 Cell Systems	N/A	Yes	4.55	0.13	1	1.038
WBGene00003657	nhr-67	C08F8.8	Yes	Yes	Sequence confirmed	MacNeil L et al. 2015 Cell Systems	N/A	No (Animals dead on RNAi)	-	-	-	-
1. MacNeil LT, Pons C, Arda HE, Giese GE, Myers CL, Walhout AJ. Transcription Factor Activity Mapping of a Tissue-Specific in vivo Gene Regulatory Network. Cell Syst. 2015;1: 152-162. doi: 10.1016/j.cels.2015.08.003.

## Sheet:  False negative screen
WB ID	Gene Name	Sequence name	NHR-ZF domain	NHR LBD domain	Sequencing	Source	RNAi Clone	Mean Lifespan (days)	S.E.	Bonferroni P. Value	Fraction survival [NHR(RNAi)/Control RNAi]
WBGene00003644	nhr-54	F36D3.2	Yes	Yes	Sequence confirmed	MacNeil L et al. 2015 Cell Systems	N/A	4.73	0.14	0.21	0.933
WBGene00009608	nhr-265	F41D3.3	Yes	Yes	Sequence confirmed	MacNeil L et al. 2015 Cell Systems	N/A	4.76	0.12	0.1477	0.938
WBGene00016367	nhr-162	C33G8.10	Yes	Yes	Sequence confirmed	MacNeil L et al. 2015 Cell Systems	N/A	4.76	0.13	0.2756	0.939
WBGene00016368	nhr-163	C33G8.12	Yes	Yes	Sequence confirmed	MacNeil L et al. 2015 Cell Systems	N/A	4.8	0.14	0.3922	0.947
WBGene00020851	nhr-227	T27B7.5	Yes	Yes	Sequence confirmed	MacNeil L et al. 2015 Cell Systems	N/A	4.84	0.12	0.3826	0.954
WBGene00003634	nhr-44	T19A5.4	Yes	Yes	Sequence confirmed	MacNeil L et al. 2015 Cell Systems	N/A	4.87	0.14	0.8849	0.961
WBGene00016366	nhr-140	C33G8.9	Yes	Yes	Sequence confirmed	MacNeil L et al. 2015 Cell Systems	N/A	4.95	0.13	1	0.975
WBGene00021163	nhr-275	Y5H2A.2	Yes	Yes	Sequence confirmed	MacNeil L et al. 2015 Cell Systems	N/A	5.17	0.14	0.7954	1.02
WBGene00003695	nhr-105	C06G3.1	Yes	Yes	Sequence confirmed	MacNeil L et al. 2015 Cell Systems	N/A	5.18	0.12	1	1.021
WBGene00003690	nhr-100	C28D4.1	Yes	Yes	Sequence confirmed	MacNeil L et al. 2015 Cell Systems	N/A	5.27	0.13	0.3966	1.039
WBGene00003618	nhr-19	E02H1.7	Yes	Yes	Sequence confirmed	MacNeil L et al. 2015 Cell Systems	N/A	4.39	0.1	0.2718	1.073
1. MacNeil LT, Pons C, Arda HE, Giese GE, Myers CL, Walhout AJ. Transcription Factor Activity Mapping of a Tissue-Specific in vivo Gene Regulatory Network. Cell Syst. 2015;1: 152-162. doi: 10.1016/j.cels.2015.08.003.

## Sheet: 2º screen
WB ID	Gene Name	Sequence name	NHR-ZF domain	NHR LBD domain	Sequencing	Source	RNAi Clone	Mean Lifespan (days)	S.E.	Bonferroni P. Value	Fraction survival [NHR(RNAi)/Control RNAi]
WBGene00003626	nhr-32	K08H2.8	Yes	Yes	Sequence confirmed	MacNeil L et al. 2015 Cell Systems	N/A	16.3096	0.340833	1	1.06808
WBGene00003607	nhr-8	F33D4.1	Yes	Yes	Sequence confirmed	MacNeil L et al. 2015 Cell Systems	N/A	15.93	0.4	0.8924	1.038
WBGene00003647	nhr-57	T05B4.2	Yes	Yes	Sequence confirmed	MacNeil L et al. 2015 Cell Systems	N/A	14.85	0.4	0.8246	0.967
WBGene00003656	nhr-66	T09A12.4	Yes	Yes	Sequence confirmed	MacNeil L et al. 2015 Cell Systems	N/A	15.39	0.4	0.785	1.003
WBGene00003706	nhr-116	F09C6.9	Yes	Yes	Sequence confirmed	MacNeil L et al. 2015 Cell Systems	N/A	14.86	0.38	0.2919	0.968
WBGene00003725	nhr-135	VC5.5	Yes	Yes	Sequence confirmed	MacNeil L et al. 2015 Cell Systems	N/A	16.41	0.4	0.2891	1.074
WBGene00008630	nhr-175	F09F3.10	Yes	Yes	Sequence confirmed	MacNeil L et al. 2015 Cell Systems	N/A	16.09	0.46	0.2016	1.048
WBGene00003726	nhr-136	C13C4.3	Yes	Yes	Sequence confirmed	MacNeil L et al. 2015 Cell Systems	N/A	14.44	0.38	0.1428	0.941
WBGene00020385	nhr-216	T09D3.4	Yes	Yes	Sequence confirmed	MacNeil L et al. 2015 Cell Systems	N/A	14.16	0.39	0.1098	0.922
WBGene00003625	nhr-31	C26B2.3	Yes	Yes	Sequence confirmed	MacNeil L et al. 2015 Cell Systems	N/A	16.75	0.55	0.047	1.097
WBGene00003697	nhr-107	C33G8.11	Yes	Yes	Sequence confirmed	MacNeil L et al. 2015 Cell Systems	N/A	14.04	0.33	0.0116	0.915
WBGene00003680	nhr-90	ZK488.2	Yes	Yes	Sequence confirmed	MacNeil L et al. 2015 Cell Systems	N/A	13.81	0.3	0.0087	0.9
WBGene00003614	nhr-15	F33E11.1	Yes	Yes	Sequence confirmed	MacNeil L et al. 2015 Cell Systems	N/A	13.63	0.39	0.0078	0.888
WBGene00021611	nhr-238	Y46H3D.7	Yes	Yes	Sequence confirmed	MacNeil L et al. 2015 Cell Systems	N/A	13.36	0.36	0.0013	0.87
WBGene00003639	nhr-49	K10C3.6	Yes	Yes	Sequence confirmed	MacNeil L et al. 2015 Cell Systems	N/A	8.22	0.09	0	0.536
1. MacNeil LT, Pons C, Arda HE, Giese GE, Myers CL, Walhout AJ. Transcription Factor Activity Mapping of a Tissue-Specific in vivo Gene Regulatory Network. Cell Syst. 2015;1: 152-162. doi: 10.1016/j.cels.2015.08.003.

## Sheet: 3º screen - RNAi
NHR	Replicate	n	Mean Lifespan (days) Control RNAi	S.E. (days)	n	Mean Lifespan (days) NHR(RNAi)	S.E. (days)	Bonferroni P. Value	Fraction survival [NHR(RNAi)/Control RNAi]
nhr-8(RNAi)	1	143	4.08792	0.12375	202	2.66208	0.0633333	<0.0001	0.650367
	2	137	4.67792	0.113333	136	2.80375	0.06375	<0.0001	0.599359
	3	115	4.40875	0.124167	158	2.42542	0.0495833	<0.0001	0.550137
nhr-66 (RNAi)	1	130	3.99	0.08	138	2.99	0.08	<0.0001	0.749
	2	137	4.67792	0.113333	137	3.6425	0.09125	<0.0001	0.778659
	3	115	4.40875	0.124167	125	3.08208	0.11125	<0.0001	0.699083
nhr-31(RNAi)	1	135	4.78	0.13	147	3.24	0.11	<0.0001	0.677824
	2	136	5.03	0.13	122	3.52	0.11	<0.0001	0.7
	3	115	4.40875	0.124167	131	3.145	0.114167	<0.0001	0.713354
nhr-32(RNAi)	1	143	5.0725	0.125833	161	4.58458	0.126667	0.0275	0.903811
	2	136	5.03	0.13	113	4.5	0.11	0.0014	0.895
	3	115	4.40875	0.124167	132	3.45208	0.139583	0.0006	0.783007
nhr-135(RNAi)	1	135	5.03	0.13	137	4.59	0.13	0.0288	0.913
	2	136	4.78	0.13	120	4.3	0.12	0.0829	0.899582
	3	115	4.40875	0.124167	136	4.00625	0.14125	1	0.908704
nhr-116(RNAi)	1	142	4.08792	0.12375	160	3.74042	0.100833	0.0214	0.914425
	2	137	4.67792	0.113333	131	4.74125	0.12375	1.01354	1.01354
	3	115	4.40875	0.124167	132	3.75125	0.15	0.1286	0.850865
nhr-216(RNAi)	1	130	3.9925	0.0829167	124	3.67083	0.07875	0.0004	0.919432
	2	137	4.67792	0.113333	150	4.88375	0.106667	1	1.044
	3	115	4.40875	0.124167	124	3.55667	0.120417	<0.0001	0.806729
nhr-136(RNAi)	1	130	3.9925	0.0829167	140	3.75708	0.0745833	0.0302	0.941035
	2	137	4.67792	0.113333	134	4.76708	0.11625	1	1.01906
	3	115	4.40875	0.124167	143	3.47542	0.125417	0.0003	0.7883
nhr-175(RNAi)	1	130	3.9925	0.0829167	124	3.7625	0.0833333	0.0199	0.942392
	2	137	4.67792	0.113333	147	4.86208	0.109583	1	1.03937
	3	115	4.40875	0.124167	142	3.77583	0.152083	0.2048	0.856441
nhr-57(RNAi)	1	130	3.9925	0.0829167	133	3.75958	0.08125	0.0022	0.941661
	2	137	4.67792	0.113333	135	4.62583	0.105417	1	0.988866
	3	115	4.40875	0.124167	131	4.66083	0.14625	0.8266	1.05718

## Sheet: 4º screen - mutants
NHR	Allele	Replicate	n (wild-type)	Mean Lifespan (days) wild-type	S.E. (days)	n [nhr(lf)]	Mean Lifespan (days) nhr(lf)	S.E. (days)	Bonferroni P. Value	Fraction survival [nhr(lf)/wild-type]
nhr-8	ok186	1	142	3.56167	0.105833	150	2.73292	0.0604167	<0.0001	0.767314
		2	125	4.59458	0.125417	132	3.32833	0.116667	<0.0001	0.724404
	hd117	1	125	4.59458	0.125417	126	2.76792	0.0508333	<0.0001	0.60243
		2	85	4.15875	0.106667	127	2.91958	0.06375	<0.0001	0.702034
		3	83	4.62042	0.10875	103	3.28792	0.0654167	<0.0001	0.711606
nhr-66	ok940	1	148	4.37042	0.0920833	176	3.65208	0.0829167	<0.0001	0.861256
		2	142	3.56167	0.105833	143	2.65917	0.0541667	<0.0001	0.746607
		3	135	4.79125	0.1175	132	3.965	0.0916667	<0.0001	0.82755
		4	125	4.05833	0.09	106	3.74375	0.0816667	0.0112	0.922485
		5	130	5.29917	0.121667	134	4.39333	0.1225	<0.0001	0.829061
nhr-32	gk810	1	135	4.65875	0.1075	124	3.86917	0.09	<0.0001	0.830516
		2	130	5.29917	0.121667	152	4.36458	0.107083	<0.0001	0.823636
	gk825	1	135	4.65875	0.1075	185	3.5225	0.0675	<0.0001	0.756104
		2	130	5.29917	0.121667	154	4.19958	0.104167	<0.0001	0.792499
