# Supplementary material for: Transcriptional suppression of sphingolipid catabolism controls pathogen resistance in C. elegans
Source: PLoS Pathog. 2023 Oct 31;19(10):e1011730. doi: 10.1371/journal.ppat.1011730 (PMC10637724; doi:10.1371/journal.ppat.1011730)
Supplement: S2 Table — Related to Fig 2. (XLSX) [file ppat.1011730.s006.xlsx]

## Sheet: RNA-seq
Worm base ID	Gene Name	qval	-log10(qval)	log2(fc ok940/n2 op50)
WBGene00013939	ZK218.5	5.4133e-05	4.26654	11.2179
WBGene00013943	ZK218.11	1.2707e-06	5.89596	9.76337
WBGene00013941	ZK218.7	0.00012172	3.91463	9.22962
WBGene00000028	abu-5	3.741e-06	5.42701	8.88094
WBGene00010168	F56H6.7	1.2117e-05	4.91661	7.98535
WBGene00010166	gmd-2	0.00115799	2.9363	7.65523
WBGene00014009	lips-6	1.9322e-05	4.71394	7.64643
WBGene00004160	pqn-79	4.3169e-05	4.36483	6.9689
WBGene00010171	oac-35	4.3169e-05	4.36483	6.67768
WBGene00009607	oac-26	5.1361e-05	4.28937	6.44188
WBGene00013937	ZK218.3	5.1361e-05	4.28937	6.3374
WBGene00020594	ugt-10	0.00023139	3.63566	6.32313
WBGene00011150	nhr-269	0.00056105	3.251	6.13373
WBGene00012051	T26E4.9	0.00373937	2.4272	6.05232
WBGene00012052	T26E4.10	0.00067981	3.16761	6.03906
WBGene00011658	T09E11.9	0.00010903	3.96246	5.9655
WBGene00010170	F56H6.9	9.163e-05	4.03796	5.76226
WBGene00004159	pqn-78	0.00019264	3.71526	5.75167
WBGene00009615	oac-25	0.00408108	2.38923	5.59656
WBGene00004158	pqn-76	0.00159528	2.79716	5.57264
WBGene00008162	C47F8.6	0.00014198	3.84776	5.55798
WBGene00011656	oac-45	0.00273014	2.56382	5.49002
WBGene00010162	F56H6.1	0.00023139	3.63566	5.40869
WBGene00016233	srt-58	0.00111487	2.95278	5.38523
WBGene00008478	E03H4.11	0.00103309	2.98586	5.27212
WBGene00013450	oac-56	0.00065118	3.1863	5.17609
WBGene00012661	clec-163	0.00209545	2.67872	4.98748
WBGene00008159	C47F8.3	0.0003196	3.49539	4.9822
WBGene00018093	F36F12.2	0.0002872	3.54182	4.95667
WBGene00005608	srj-20	0.00032918	3.48257	4.89563
WBGene00011653	oac-43	0.00037624	3.42453	4.77577
WBGene00008160	glct-4	0.00967218	2.01448	4.7358
WBGene00008676	oac-15	0.00273897	2.56241	4.72213
WBGene00011659	T09E11.10	0.00049882	3.30206	4.67622
WBGene00008630	nhr-175	0.00180579	2.74333	4.52732
WBGene00011671	cyp-13A4	0.00067981	3.16761	4.5056
WBGene00219235	K03B4.8	0.00728497	2.13757	4.44034
WBGene00006418	spl-2	3.3991e-06	5.46864	4.39878
WBGene00012049	T26E4.7	0.00060012	3.22176	4.38787
WBGene00010203	F57E7.2	0.00079782	3.0981	4.217
WBGene00009616	F41D3.11	0.00842298	2.07453	4.21665
WBGene00021582	clec-71	8.6906e-05	4.06095	4.20516
WBGene00015199	B0454.8	0.00015103	3.82093	4.17809
WBGene00003672	nhr-82	0.00106035	2.97455	4.14721
WBGene00010172	oac-36	0.00298027	2.52574	4.11266
WBGene00014063	clec-143	0.00133653	2.87402	3.92726
WBGene00004170	pqn-90	0.00103309	2.98586	3.82841
WBGene00045492	ZK218.14	0.00180579	2.74333	3.71246
WBGene00003094	lys-5	5.4032e-05	4.26735	3.70716
WBGene00009879	F49C12.10	0.00043133	3.36519	3.66451
WBGene00022256	Y73B6BL.37	0.00769188	2.11397	3.64224
WBGene00005327	srh-108	0.00307539	2.5121	3.56341
WBGene00016484	C36C5.15	0.00187852	2.72618	3.43268
WBGene00008625	scl-14	0.0086762	2.06167	3.42904
WBGene00045208	F13E9.15	0.00023139	3.63566	3.38141
WBGene00009760	F46B3.7	0.00874284	2.05835	3.26722
WBGene00010173	F56H6.13	0.0088889	2.05115	3.25575
WBGene00015152	B0348.2	0.00106013	2.97464	3.24742
WBGene00006631	tsp-5	0.00462656	2.33474	3.2466
WBGene00008290	bgnt-1.8	0.00156216	2.80628	3.21767
WBGene00007962	C35D6.5	0.00406081	2.39139	3.20565
WBGene00008673	F11A5.5	0.00632801	2.19873	3.16047
WBGene00005326	srh-107	0.00657459	2.18213	3.0941
WBGene00022040	Y65B4BR.1	0.00062519	3.20399	3.07972
WBGene00010928	clec-258	0.0005545	3.25609	3.01776
WBGene00189950	C39B5.14	0.00251463	2.59953	2.9965
WBGene00044287	F21H12.7	0.00643904	2.19118	2.9714
WBGene00044723	K11H12.11	0.00038004	3.42017	2.86535
WBGene00020327	clec-21	0.00147051	2.83253	2.85092
WBGene00017061	oac-12	0.00299333	2.52385	2.81313
WBGene00004171	pqn-91	0.00067981	3.16761	2.726
WBGene00045458	F17B5.8	0.00053644	3.27048	2.71997
WBGene00014043	clec-58	0.00415362	2.38157	2.69195
WBGene00013931	clec-97	0.00023139	3.63566	2.66554
WBGene00023395	Y82E9BL.9	0.00665166	2.17707	2.65191
WBGene00010184	F57A10.2	0.00515407	2.28785	2.6471
WBGene00017103	klo-2	4.3169e-05	4.36483	2.59637
WBGene00000015	abf-4	0.00497086	2.30357	2.46671
WBGene00021580	clec-174	0.00145122	2.83827	2.41887
WBGene00010202	F57E7.1	0.00790748	2.10196	2.35221
WBGene00009609	oac-27	0.00065118	3.1863	2.26277
WBGene00016517	nhr-260	0.00536134	2.27073	2.21435
WBGene00044618	bus-2	0.00126067	2.8994	2.19413
WBGene00044521	Y5H2A.4	0.00067981	3.16761	2.14536
WBGene00009213	thn-1	0.00213092	2.67143	2.11775
WBGene00044457	C18H7.11	4.3169e-05	4.36483	2.06516
WBGene00009806	F47B8.5	0.00187852	2.72618	2.05255
WBGene00008634	F10A3.4	0.00010903	3.96246	1.97048
WBGene00009192	asah-2	1.5747e-05	4.8028	1.89823
WBGene00010034	F54B11.11	0.00017108	3.76681	1.89514
WBGene00000027	abu-4	0.00342723	2.46506	1.86945
WBGene00019917	clec-43	0.00485241	2.31404	1.86161
WBGene00020267	T05H4.4	0.00131419	2.88134	1.85606
WBGene00020587	ugt-9	0.00250837	2.60061	1.8461
WBGene00000025	abu-2	0.00988163	2.00517	1.83221
WBGene00018760	irg-3	0.00558071	2.25331	1.76528
WBGene00000708	col-135	0.00023139	3.63566	1.74585
WBGene00021011	W03G1.5	0.00778213	2.1089	1.74477
WBGene00015763	C14C6.12	0.0067307	2.17194	1.74292
WBGene00004987	spp-2	8.3938e-05	4.07604	1.74002
WBGene00019029	F58B6.1	0.0031486	2.50188	1.7289
WBGene00007866	C32H11.3	0.00414905	2.38205	1.71378
WBGene00016094	C25E10.4	0.00425322	2.37128	1.63631
WBGene00012346	W08G11.1	0.00949183	2.02265	1.63246
WBGene00021389	Y38A10A.2	0.00273014	2.56382	1.59904
WBGene00015574	irg-1	0.00226243	2.64542	1.58487
WBGene00013101	Y51H4A.5	0.00213092	2.67143	1.58007
WBGene00017594	F19C7.4	0.00104608	2.98044	1.55082
WBGene00077757	E02H4.7	0.00029893	3.52443	1.53761
WBGene00009773	lipl-2	0.00072248	3.14117	1.5225
WBGene00011672	cyp-13A5	0.00232535	2.63351	1.49744
WBGene00013847	cls-3	0.00079782	3.0981	1.49736
WBGene00022179	Y71H2AM.14	0.0086762	2.06167	1.46384
WBGene00016481	C36C5.12	0.0012882	2.89002	1.4268
WBGene00077764	F59C6.16	0.00165673	2.78075	1.41551
WBGene00019763	galt-1	0.00153135	2.81493	1.38893
WBGene00011665	T09F5.1	0.00988163	2.00517	1.38289
WBGene00020032	R12E2.6	0.00221965	2.65371	1.37378
WBGene00018380	decr-1.1	0.00131419	2.88134	1.34887
WBGene00009904	F49E12.12	0.00150494	2.82248	1.34218
WBGene00021875	Y54G2A.10	0.00062519	3.20399	1.32878
WBGene00021412	cyp-29A3	0.00176837	2.75243	1.25272
WBGene00009215	thn-2	0.00423497	2.37315	1.25191
WBGene00044623	bus-8	0.00187852	2.72618	1.23737
WBGene00011594	T07G12.3	0.00756678	2.12109	1.23332
WBGene00009984	F53F1.6	0.00869488	2.06074	1.21333
WBGene00008850	F15B9.6	0.00516392	2.28702	1.20816
WBGene00007228	acs-7	0.0030089	2.52159	1.2009
WBGene00009526	clec-169	0.00172607	2.76294	1.19742
WBGene00021487	comt-3	0.00065118	3.1863	1.16428
WBGene00019105	asp-8	0.00110244	2.95764	1.13437
WBGene00009877	F49C12.7	0.00067981	3.16761	1.09275
WBGene00003689	nhr-99	0.00939052	2.02731	1.03534
WBGene00016474	C36C5.5	0.00062519	3.20399	1.00606
WBGene00018268	F41C3.2	0.00414384	2.3826	1.00116
WBGene00000493	che-14	0.00868656	2.06115	0.998431
WBGene00001523	gbh-2	0.00186764	2.72871	0.973333
WBGene00020386	cyp-34A4	0.00223691	2.65035	0.945694
WBGene00011416	T04A11.1	0.00135698	2.86743	0.945493
WBGene00011419	T04A11.4	0.00135698	2.86743	0.945493
WBGene00019660	K11H12.4	0.00208925	2.68001	0.942812
WBGene00011768	oac-46	0.00131715	2.88036	0.930025
WBGene00004127	abu-12	0.00079782	3.0981	0.925418
WBGene00009397	clec-66	0.00032132	3.49306	0.886046
WBGene00022110	Y71F9AL.4	0.00665166	2.17707	0.882659
WBGene00006952	wrt-6	0.00783785	2.1058	0.881186
WBGene00004003	pgp-9	0.00048287	3.31617	0.861298
WBGene00015646	mlt-10	0.00522086	2.28226	0.855158
WBGene00003533	nas-14	0.00686545	2.16333	0.852911
WBGene00009133	bed-3	0.00783785	2.1058	0.821764
WBGene00001395	fat-3	0.00049882	3.30206	0.816466
WBGene00013693	Y105E8B.9	0.00184148	2.73483	0.808637
WBGene00003096	lys-7	0.00565955	2.24722	0.808167
WBGene00001691	grd-2	0.00790748	2.10196	0.785953
WBGene00017814	F26A10.2	0.00428773	2.36777	0.777414
WBGene00011364	T02B5.3	0.00461686	2.33565	0.75631
WBGene00016561	eri-6	0.00526795	2.27836	0.747683
WBGene00010573	K04H4.2	0.00530531	2.27529	0.747647
WBGene00004120	pqn-32	0.00647395	2.18883	0.743887
WBGene00012201	W02B12.1	0.00285631	2.5442	0.741739
WBGene00012433	Y11D7A.9	0.00408108	2.38923	0.73509
WBGene00007549	spin-1	0.001139	2.94348	0.734658
WBGene00001476	fmo-1	0.00361024	2.44246	0.687054
WBGene00007368	C06B8.2	0.00497086	2.30357	0.685136
WBGene00004133	abu-13	0.0082409	2.08403	0.662685
WBGene00013852	hhat-1	0.00988163	2.00517	0.656426
WBGene00010925	M153.2	0.00945395	2.02439	0.632471
WBGene00019435	K06A9.1	0.0032387	2.48963	0.626899
WBGene00007220	C01B9.1	0.00897151	2.04713	0.624948
WBGene00017487	F15E6.6	0.00264127	2.57819	0.62086
WBGene00002983	lgx-1	0.00461686	2.33565	0.614768
WBGene00004232	ptr-18	0.00625342	2.20388	0.601542
WBGene00019060	acox-3	0.00309311	2.5096	0.591132
WBGene00003958	pcp-3	0.00184148	2.73483	0.588403
WBGene00001754	gst-6	0.00997379	2.00114	0.579325
WBGene00008559	F07H5.8	0.00912718	2.03966	0.569885
WBGene00004061	pmp-4	0.00452288	2.34459	0.564826
WBGene00011870	T20G5.8	0.00549515	2.26002	0.561788
WBGene00020579	T19D12.4	0.00131715	2.88036	0.548194
WBGene00001592	glc-2	0.00620141	2.20751	0.546796
WBGene00002253	lbp-1	0.00195743	2.70831	0.534637
WBGene00020554	T19A5.3	0.00488639	2.31101	0.533267
WBGene00010116	F55F3.2	0.00625342	2.20388	0.518921
WBGene00007073	ugt-2	0.00781449	2.1071	0.505717
WBGene00013037	Y49E10.18	0.00960096	2.01769	0.489211
WBGene00004739	scd-1	0.00291068	2.53601	0.472364
WBGene00010083	xdh-1	0.00573699	2.24132	0.430751
WBGene00019978	hacd-1	0.00339094	2.46968	0.430109
WBGene00016610	paqr-1	0.00526795	2.27836	0.426056
WBGene00000901	daf-5	0.00904245	2.04371	0.422505
WBGene00009237	F28H7.3	0.00869488	2.06074	0.354959
WBGene00015141	ugt-46	0.00602428	2.2201	-0.403781
WBGene00017071	aagr-1	0.00711544	2.1478	-0.429876
WBGene00013393	Y62H9A.5	0.00799571	2.09714	-0.433214
WBGene00022644	dod-19	0.00661748	2.17931	-0.452085
WBGene00008229	C50F4.1	0.00790748	2.10196	-0.453849
WBGene00020516	T15B7.1	0.00415362	2.38157	-0.454592
WBGene00015464	C05C8.7	0.00389652	2.40932	-0.460689
WBGene00019738	clec-265	0.00388019	2.41115	-0.46197
WBGene00001856	hil-5	0.00858438	2.06629	-0.476841
WBGene00019586	K09F6.3	0.00899342	2.04608	-0.48208
WBGene00010660	K08D8.6	0.00251463	2.59953	-0.487211
WBGene00016594	C42D4.1	0.00186764	2.72871	-0.500478
WBGene00014253	ZK1320.3	0.00750591	2.1246	-0.518493
WBGene00010597	K06A4.7	0.00759599	2.11942	-0.521812
WBGene00010128	F55G11.8	0.00967218	2.01448	-0.528045
WBGene00011222	R10H10.3	0.00165673	2.78075	-0.530393
WBGene00016027	C23H5.8	0.00790748	2.10196	-0.539656
WBGene00019655	K11G9.5	0.0086762	2.06167	-0.555103
WBGene00012272	dhc-4	0.0083439	2.07863	-0.561388
WBGene00018393	msra-1	0.00904245	2.04371	-0.573426
WBGene00016218	pals-23	0.00912718	2.03966	-0.576397
WBGene00009620	fip-5	0.00949183	2.02265	-0.585296
WBGene00000535	cpi-1	0.00273014	2.56382	-0.587406
WBGene00014138	clec-186	0.00261995	2.58171	-0.601917
WBGene00015887	C17C3.1	0.0032387	2.48963	-0.611078
WBGene00015043	cyp-34A8	0.00180579	2.74333	-0.632315
WBGene00016892	pgph-3	0.00481186	2.31769	-0.634799
WBGene00018250	F40H3.2	0.00884798	2.05316	-0.642562
WBGene00020245	T05B11.1	0.0064269	2.192	-0.657112
WBGene00021518	hpo-6	0.00262027	2.58165	-0.665302
WBGene00010084	F55B11.2	0.00079782	3.0981	-0.666569
WBGene00001758	gst-10	0.00125031	2.90298	-0.673598
WBGene00008922	F17C11.11	0.00320171	2.49462	-0.683582
WBGene00007833	oac-6	0.00536134	2.27073	-0.688586
WBGene00023500	C11H1.9	0.00602428	2.2201	-0.696682
WBGene00012130	slc-17.4	0.00109536	2.96044	-0.700943
WBGene00016006	fln-2	0.00415362	2.38157	-0.706859
WBGene00016006	fln-2	0.00415362	2.38157	-0.706859
WBGene00010086	F55B11.4	0.00477759	2.32079	-0.707525
WBGene00016769	C49C8.5	0.00112316	2.94956	-0.708642
WBGene00010001	F53F8.4	0.0021622	2.6651	-0.725893
WBGene00018138	folt-2	0.00110244	2.95764	-0.731888
WBGene00010470	cdr-4	0.001139	2.94348	-0.736417
WBGene00011339	T01G5.1	0.00291068	2.53601	-0.73703
WBGene00003656	nhr-66	0.00095535	3.01984	-0.740885
WBGene00010050	F54D5.4	0.00165673	2.78075	-0.741033
WBGene00007565	clec-48	0.0032387	2.48963	-0.742157
WBGene00008476	E03H4.8	0.00588546	2.23022	-0.751142
WBGene00010295	fbxa-193	0.00620141	2.20751	-0.75228
WBGene00000977	dhs-14	0.00433394	2.36312	-0.76041
WBGene00010125	dod-22	0.00978931	2.00925	-0.771741
WBGene00008167	acox-1.5	0.00081495	3.08887	-0.783626
WBGene00021236	pud-1.2	0.0026291	2.58019	-0.791692
WBGene00007331	pho-11	0.00117074	2.93154	-0.798281
WBGene00000176	aqp-8	0.00058094	3.23587	-0.80747
WBGene00017041	D2007.1	0.00904245	2.04371	-0.809289
WBGene00008390	D1086.3	0.00567624	2.24594	-0.815409
WBGene00011668	clec-47	0.00119107	2.92406	-0.819297
WBGene00007875	dod-24	0.00184158	2.73481	-0.839594
WBGene00000723	col-150	0.00173709	2.76018	-0.840415
WBGene00021709	ugt-29	0.00060012	3.22176	-0.848482
WBGene00021709	ugt-29	0.00060012	3.22176	-0.848482
WBGene00010745	dod-17	0.00359992	2.44371	-0.86082
WBGene00000512	ckb-2	0.00094924	3.02262	-0.865334
WBGene00015695	ugt-26	0.00049882	3.30206	-0.86926
WBGene00045366	Y17D7C.3	0.0097498	2.011	-0.888103
WBGene00022645	ZK6.11	0.00062519	3.20399	-0.891175
WBGene00021872	clec-85	0.00433445	2.36307	-0.897667
WBGene00003767	nlp-29	0.00264127	2.57819	-0.922311
WBGene00018708	oac-32	0.00425308	2.3713	-0.923279
WBGene00016912	clec-86	0.00627221	2.20258	-0.938867
WBGene00015449	ugt-63	0.00058094	3.23587	-0.940548
WBGene00010659	K08D8.5	0.00195743	2.70831	-0.942192
WBGene00009393	clec-62	0.00094924	3.02262	-0.94577
WBGene00019100	F59B1.8	0.00260901	2.58353	-0.956509
WBGene00022497	Y119D3B.21	0.00258882	2.5869	-0.96495
WBGene00007315	C04H5.7	0.00739375	2.13113	-0.987384
WBGene00015894	acdh-2	0.00197287	2.7049	-0.992261
WBGene00013073	hmit-1.1	0.00038004	3.42017	-1.00118
WBGene00019744	M02H5.8	0.00415362	2.38157	-1.01975
WBGene00020156	T02B11.4	0.00359992	2.44371	-1.04205
WBGene00015705	nhr-152	0.00668568	2.17485	-1.04944
WBGene00015705	nhr-152	0.00668568	2.17485	-1.04944
WBGene00012961	Y47H10A.5	0.00114922	2.9396	-1.05471
WBGene00009221	acs-2	0.0003196	3.49539	-1.05646
WBGene00000722	col-149	0.00516392	2.28702	-1.07471
WBGene00008584	irg-4	0.00273014	2.56382	-1.08076
WBGene00009431	dct-17	0.00067981	3.16761	-1.08882
WBGene00013602	Y87G2A.16	0.00408108	2.38923	-1.10362
WBGene00018516	gakh-1	0.00097214	3.01227	-1.12778
WBGene00003091	lys-2	0.00114019	2.94302	-1.1279
WBGene00015052	clec-52	0.0005545	3.25609	-1.14798
WBGene00007097	B0024.4	0.00062519	3.20399	-1.16983
WBGene00013986	ZK512.7	0.00062519	3.20399	-1.18139
WBGene00013297	Y57G11B.5	0.00010903	3.96246	-1.19002
WBGene00013074	hmit-1.2	0.00115799	2.9363	-1.19267
WBGene00009488	oac-20	0.00029106	3.53601	-1.19903
WBGene00008494	F01D5.3	0.00632801	2.19873	-1.21625
WBGene00009706	argk-1	0.00035247	3.45288	-1.22637
WBGene00017294	F09E10.1	0.00708336	2.14976	-1.2444
WBGene00015340	C02E7.7	0.00790748	2.10196	-1.25751
WBGene00012947	Y47H9C.1	0.00588546	2.23022	-1.263
WBGene00021627	Y47D7A.15	0.00534234	2.27227	-1.26652
WBGene00010212	fbxa-192	0.00118117	2.92769	-1.27085
WBGene00008486	ugt-44	0.00129008	2.88938	-1.36476
WBGene00001885	his-11	0.00308459	2.5108	-1.36502
WBGene00001899	his-25	0.00062519	3.20399	-1.3829
WBGene00009048	cth-1	0.00067981	3.16761	-1.3908
WBGene00004000	pgp-6	5.4133e-05	4.26654	-1.41048
WBGene00003999	pgp-5	0.00014557	3.83694	-1.4614
WBGene00019146	H02F09.3	0.00530531	2.27529	-1.47059
WBGene00018643	drd-50	0.00415362	2.38157	-1.47672
WBGene00001397	fat-5	0.00657513	2.1821	-1.49532
WBGene00009787	F46F2.3	0.00031462	3.50222	-1.49573
WBGene00011042	R05H10.1	0.00261995	2.58171	-1.49902
WBGene00011979	T24B8.5	0.00275884	2.55927	-1.51062
WBGene00017501	pud-3	0.0086762	2.06167	-1.53799
WBGene00015046	nlp-34	0.00175825	2.75492	-1.56403
WBGene00019090	F59A7.2	0.00181274	2.74166	-1.56416
WBGene00012671	Y39B6A.9	0.00712749	2.14706	-1.58333
WBGene00018910	F56A4.2	4.3169e-05	4.36483	-1.60088
WBGene00021224	clec-209	4.3169e-05	4.36483	-1.60088
WBGene00009824	gpdh-1	0.00079782	3.0981	-1.62768
WBGene00015623	C09B8.4	0.00032802	3.48411	-1.63042
WBGene00017678	asp-12	8.3938e-05	4.07604	-1.63298
WBGene00044339	nspc-4	0.00019264	3.71526	-1.65218
WBGene00020182	ugt-53	8.3938e-05	4.07604	-1.67266
WBGene00006075	str-7	0.00522086	2.28226	-1.69352
WBGene00006075	str-7	0.00522086	2.28226	-1.69352
WBGene00017498	pud-4	0.00945395	2.02439	-1.69831
WBGene00001886	his-12	0.00359992	2.44371	-1.76348
WBGene00001917	his-43	0.00359992	2.44371	-1.76348
WBGene00010355	clec-229	0.001139	2.94348	-1.83514
WBGene00044922	Y43C5A.7	0.00028669	3.54258	-1.8375
WBGene00018573	oac-30	0.00415362	2.38157	-1.85798
WBGene00001387	far-3	0.00238396	2.6227	-1.86966
WBGene00009429	irg-5	0.00102557	2.98904	-1.89222
WBGene00015933	C17H12.8	8.3938e-05	4.07604	-1.90265
WBGene00011190	swt-6	0.001139	2.94348	-1.99159
WBGene00010499	K02B12.6	0.00415362	2.38157	-2.03182
WBGene00013007	Y48E1B.8	0.0026291	2.58019	-2.22485
WBGene00255598	BE0003N10.6	0.00165673	2.78075	-2.25129
WBGene00015028	B0207.5	0.00187852	2.72618	-2.25164
WBGene00003763	nlp-25	0.0020698	2.68407	-2.26868
WBGene00001816	haf-6	0.00155785	2.80748	-2.50022
WBGene00010226	F58A4.1	0.00092878	3.03209	-2.65936
WBGene00008485	ugt-43	0.0003196	3.49539	-2.71957
WBGene00021118	clec-125	0.00507405	2.29465	-2.75662
WBGene00050875	bah-1	0.00223691	2.65035	-2.79868
WBGene00017106	E02H9.9	0.00649432	2.18747	-2.82795
WBGene00009487	clec-232	0.00415362	2.38157	-2.89707
WBGene00009197	F28B1.3	0.00781449	2.1071	-2.9611
WBGene00194801	Y6G8.16	0.00904245	2.04371	-2.96422
WBGene00008201	C49C3.11	0.00338529	2.4704	-2.97823
WBGene00013933	clec-99	0.00515407	2.28785	-3.09149
WBGene00017246	F08D12.2	0.00013444	3.87146	-3.11095
WBGene00013539	Y73F8A.35	0.0069118	2.16041	-3.14556
WBGene00021621	Y47D7A.9	0.00625342	2.20388	-3.15108
WBGene00003556	nas-40	0.00633749	2.19808	-3.15976
WBGene00014183	ZK1025.3	0.00010903	3.96246	-3.27108
WBGene00020067	clec-158	0.00342723	2.46506	-3.33495
WBGene00011855	clec-183	0.00625342	2.20388	-3.35898
WBGene00045381	F28B1.9	0.00414384	2.3826	-3.39024
WBGene00008030	scl-8	0.00526795	2.27836	-3.42815
WBGene00009362	F33E2.6	0.00415362	2.38157	-3.46263
WBGene00021718	Y49F6B.6	0.0060384	2.21908	-3.46509
WBGene00164969	K09C8.9	0.00414384	2.3826	-3.56212
WBGene00077531	F40G9.15	0.00532274	2.27386	-3.56784
WBGene00012500	hpo-2	0.00131419	2.88134	-3.57191
WBGene00018097	clec-208	0.00648566	2.18805	-3.59012
WBGene00009196	F28B1.2	0.00307656	2.51193	-3.64725
WBGene00011046	R05H10.7	0.00415362	2.38157	-3.68745
WBGene00044222	T16G12.10	0.00325137	2.48793	-3.69664
WBGene00020242	phat-5	0.00261995	2.58171	-3.70343
WBGene00021145	clec-129	0.00625342	2.20388	-3.75447
WBGene00012965	fipr-17	0.0044338	2.35322	-3.77493
WBGene00021141	clec-134	0.00449468	2.3473	-3.79617
WBGene00015782	C14F11.7	0.00936363	2.02856	-3.82241
WBGene00017139	clec-141	0.00543595	2.26472	-3.8536
WBGene00009862	fbxb-67	0.00309311	2.5096	-3.86665
WBGene00044356	W02D7.12	0.00131419	2.88134	-3.87377
WBGene00303369	Y49F6B.20	0.00134621	2.87089	-3.88915
WBGene00021144	clec-130	0.00123007	2.91007	-3.9287
WBGene00010526	K03B8.11	0.00361024	2.44246	-3.92967
WBGene00011685	T10B10.9	0.00475014	2.32329	-3.94037
WBGene00045178	fipr-27	0.00326279	2.48641	-3.94445
WBGene00018182	F38E1.10	0.00121947	2.91383	-4.00456
WBGene00003538	nas-19	0.0040122	2.39662	-4.03035
WBGene00014863	Y11D7A.16	0.00522086	2.28226	-4.03343
WBGene00009890	scl-9	0.00291068	2.53601	-4.034
WBGene00044366	nspf-3	0.00480897	2.31795	-4.14693
WBGene00014182	ZK1025.2	0.00037073	3.43095	-4.18346
WBGene00014188	ZK1025.8	0.00037073	3.43095	-4.18346
WBGene00017788	F25E5.7	0.0030089	2.52159	-4.21823
WBGene00010886	M7.10	0.00406081	2.39139	-4.24535
WBGene00235368	F49F1.18	0.00415362	2.38157	-4.345
WBGene00021616	Y47D7A.2	0.00251463	2.59953	-4.34604
WBGene00017824	clec-217	0.00251653	2.5992	-4.35212
WBGene00008575	scl-24	0.00205253	2.68771	-4.38767
WBGene00015845	C16C8.7	0.00159528	2.79716	-4.48797
WBGene00194714	ZC204.17	0.0007387	3.13153	-4.48799
WBGene00003543	nas-24	0.00082322	3.08449	-4.4947
WBGene00012039	T26E3.6	0.00562561	2.24983	-4.52927
WBGene00013928	clec-94	0.0037447	2.42658	-4.58474
WBGene00013930	clec-96	0.00270875	2.56723	-4.60046
WBGene00044364	nspf-1	0.00079782	3.0981	-4.62684
WBGene00044365	nspf-2	0.00522086	2.28226	-4.66916
WBGene00189937	Y6G8.15	0.00049882	3.30206	-4.7251
WBGene00009748	F46A8.5	0.00208635	2.68061	-4.7814
WBGene00044192	F46B6.13	0.0007387	3.13153	-4.82579
WBGene00086567	C05C10.8	0.00032918	3.48257	-4.94704
WBGene00077522	T10D4.15	0.00429796	2.36674	-4.96018
WBGene00022282	Y74C10AR.2	0.00186764	2.72871	-5.06758
WBGene00010531	K03D3.5	0.00716296	2.14491	-5.08979
WBGene00001736	grl-27	0.00041993	3.37682	-5.21131
WBGene00015856	C16C8.19	0.00425308	2.3713	-5.3378
WBGene00007905	C33G3.5	0.00031462	3.50222	-5.43901
WBGene00013927	clec-95	0.00103309	2.98586	-5.51561
WBGene00235165	Y47D7A.18	0.00426355	2.37023	-5.56565
WBGene00017573	F18E9.7	0.00237672	2.62402	-5.8822
WBGene00016782	phat-3	0.00131715	2.88036	-6.26387
WBGene00020862	fip-2	0.00018776	3.7264	-6.43819
WBGene00015142	B0310.6	4.3169e-05	4.36483	-6.45081
WBGene00044213	Y102A5C.36	0.00103309	2.98586	-7.27042
WBGene00014954	Y102A5C.5	1.2117e-05	4.91661	-7.84247
WBGene00020237	phat-4	4.3169e-05	4.36483	-8.95864
WBGene00016781	C49G7.3	0.00031462	3.50222	-9.66501
WBGene00014955	Y102A5C.6	1.2707e-06	5.89596	-10.099
