# Supplementary material for: Transcriptional suppression of sphingolipid catabolism controls pathogen resistance in C. elegans
Source: PLoS Pathog. 2023 Oct 31;19(10):e1011730. doi: 10.1371/journal.ppat.1011730 (PMC10637724; doi:10.1371/journal.ppat.1011730)
Supplement: S3 Table — Related to Fig 2. (XLSX) [file ppat.1011730.s007.xlsx]

## Sheet: ChIP-seq
Wormbase ID	Promoters bound by NHR-66	Average Fold Enrichment (NHR-66/Control)	Average -log10(q)
WBGene00206464	F59C6.18	26.2031	2038.75
WBGene00013160	cmtr-1	20.7555	1196.93
WBGene00005979	srx-88	19.7999	1001.95
WBGene00002297	ect-2	17.7583	821.618
WBGene00018076	pifk-1	16.1701	683.063
WBGene00021002	W03F9.4	8.57521	248.501
WBGene00006418	spl-2	8.47858	267.235
WBGene00014117	clec-91	6.87036	200.677
WBGene00010923	rle-1	6.79948	163.265
WBGene00004739	scd-1	6.61234	157.968
WBGene00011936	pgrn-1	6.50449	216.842
WBGene00013601	Y87G2A.13	6.42948	147.277
WBGene00003026	lin-41	6.31146	152.318
WBGene00007405	C07A9.9	6.14146	146.469
WBGene00006331	sup-26	5.98994	188.883
WBGene00012070	T26H5.8	5.86355	266.401
WBGene00001602	gln-1	5.72319	127.855
WBGene00011815	spop-1	5.46586	111.117
WBGene00018294	atg-18	5.31226	107.151
WBGene00013866	cbs-1	5.04333	94.9524
WBGene00013742	sas-1	4.78204	86.6529
WBGene00000898	daf-2	4.75002	89.9174
WBGene00021487	comt-3	4.51187	76.7687
WBGene00021582	clec-71	4.33544	73.1562
WBGene00017854	F27C1.4	4.306	68.0564
WBGene00003638	nhr-48	4.10541	63.3133
WBGene00219214	T10B9.14	4.0223	58.6933
WBGene00004976	spe-41	3.92327	79.3987
WBGene00003825	ntl-2	3.90027	59.9914
WBGene00011392	sbt-1	3.87252	56.4128
WBGene00020153	nhr-212	3.79389	52.0698
WBGene00021286	tald-1	3.68728	75.1646
WBGene00002060	ife-2	3.68368	51.1451
WBGene00009984	F53F1.6	3.6641	53.4069
WBGene00022210	Y73B3A.8	3.61642	49.9241
WBGene00003677	nhr-87	3.61453	49.4864
WBGene00013121	spe-38	3.53921	44.8045
WBGene00013578	scav-2	3.47224	44.1143
WBGene00016997	cebp-1	3.44572	42.5315
WBGene00044169	C06C3.10	3.36424	38.2918
WBGene00003559	ncl-1	3.33246	40.9821
WBGene00010693	K08H2.7	3.32392	37.429
WBGene00018593	F48B9.8	3.26093	38.5242
WBGene00000089	aex-6	3.23763	36.2578
WBGene00017485	F15E6.4	3.2192	37.2172
WBGene00021394	Y38C1AA.1	3.20294	35.1569
WBGene00009192	asah-2	3.15712	34.0684
WBGene00020972	trpl-2	3.13213	48.0168
WBGene00004062	pmp-5	3.12614	32.4797
WBGene00021112	W09C3.4	3.05246	30.457
WBGene00019787	M70.5	3.04732	31.4168
WBGene00010147	F56D5.2	2.99316	29.2808
WBGene00185117	C45B11.9	2.9838	30.0466
WBGene00006986	zip-1	2.96906	34.4841
WBGene00008849	try-10	2.96555	28.6134
WBGene00020630	T20F7.1	2.96341	30.1057
WBGene00012005	jun-1	2.9434	32.4972
WBGene00044719	clec-172	2.92595	27.5349
WBGene00017730	F22H10.6	2.91608	36.21
WBGene00019620	fah-1	2.91534	28.2964
WBGene00001225	eif-3.B	2.89541	30.4846
WBGene00020821	jhdm-1	2.88709	35.3251
WBGene00005593	srj-5	2.88066	29.6715
WBGene00008211	C49F5.7	2.8227	27.0107
WBGene00012930	obr-1	2.80866	27.6553
WBGene00015978	C18F10.7	2.79242	25.9389
WBGene00008710	rif-1.1	2.78383	25.9995
WBGene00003620	nhr-21	2.77529	23.6096
WBGene00007904	C33G3.4	2.77237	23.7225
WBGene00018189	nhr-181	2.77025	23.6406
WBGene00015650	pkg-2	2.76987	26.9508
WBGene00010828	M02B1.3	2.75453	24.6628
WBGene00008419	wdr-23	2.67586	23.9913
WBGene00021628	Y47D9A.1	2.64177	21.6055
WBGene00013598	vps-28	2.63813	20.2063
WBGene00015220	B0507.3	2.62367	21.1282
WBGene00005801	srw-54	2.60225	20.6752
WBGene00000983	dhs-20	2.59884	19.7051
WBGene00020578	T19D12.3	2.59496	20.6186
WBGene00003651	nhr-61	2.59427	30.9392
WBGene00012901	cnp-2	2.58463	20.1871
WBGene00022613	sek-3	2.49108	20.1124
WBGene00020952	kel-8	2.49046	18.1063
WBGene00015574	irg-1	2.47326	17.4408
WBGene00004175	pqn-96	2.47164	19.4866
WBGene00004995	spp-10	2.45909	16.8862
WBGene00013127	Y52B11A.8	2.45763	16.8658
WBGene00008359	nspc-17	2.44827	16.6889
WBGene00001258	emb-4	2.42574	18.3014
WBGene00003618	nhr-19	2.40259	15.3402
WBGene00001523	gbh-2	2.40085	14.8538
WBGene00012717	Y39E4B.6	2.39882	20.7164
WBGene00008495	F01D5.5	2.36721	16.0091
WBGene00011104	cut-5	2.35226	15.1344
WBGene00018758	F53E10.1	2.34102	14.2821
WBGene00008802	acp-2	2.3272	14.5564
WBGene00016112	C25H3.3	2.32136	14.849
WBGene00008961	F19H6.6	2.31378	13.9689
WBGene00000496	chs-1	2.29011	20.6334
WBGene00009526	clec-169	2.28382	14.4719
WBGene00001583	gfi-3	2.28376	14.8489
WBGene00018414	nstp-8	2.24162	13.0977
WBGene00011671	cyp-13A4	2.23886	12.2802
WBGene00015888	C17C3.2	2.22338	12.2377
WBGene00000879	cyn-3	2.20819	14.4789
WBGene00006510	mtrr-1	2.18136	13.5587
WBGene00017136	ccpp-6	2.18002	11.8571
WBGene00000221	atf-4	2.1757	10.9977
WBGene00019465	acl-14	2.17388	13.0432
WBGene00014202	mmcm-1	2.16706	12.2568
WBGene00010700	nipi-3	2.15911	11.4708
WBGene00007362	cyp-35C1	2.15061	12.2179
WBGene00002261	ldb-1	2.13512	9.8841
WBGene00017147	EGAP2.1	2.13218	10.6654
WBGene00004928	soc-1	2.12702	11.013
WBGene00013597	gpi-1	2.11026	11.1455
WBGene00012317	ztf-6	2.09269	9.84501
WBGene00013011	snx-14	2.08338	9.86285
WBGene00009852	arrd-24	2.07859	9.36543
WBGene00003710	nhr-120	2.07649	9.95078
WBGene00013177	rsy-1	2.06932	10.5604
WBGene00006377	syp-3	2.06705	10.5
WBGene00000841	cul-6	2.05391	9.24678
WBGene00012201	W02B12.1	2.04766	11.0059
WBGene00004987	spp-2	2.03558	9.64097
WBGene00001980	hmr-1	2.03537	8.62786
WBGene00001980	hmr-1	2.03537	8.62786
WBGene00007932	zip-5	2.03285	9.74541
WBGene00000110	alh-4	2.03168	9.69324
WBGene00016451	clec-6	2.03106	9.17402
WBGene00013594	Y87G2A.2	2.0211	8.2505
WBGene00000831	ctl-2	2.00958	12.7038
WBGene00003656	nhr-66	1.99395	8.67609
WBGene00001396	fat-4	1.99258	8.72392
WBGene00004298	rad-54.L	1.97744	9.97752
WBGene00000830	ctl-1	1.97439	13.4057
WBGene00013559	Y75B8A.28	1.96652	7.71079
WBGene00019326	K02F3.2	1.96349	7.96204
WBGene00004958	spe-4	1.95819	8.15114
WBGene00016269	C30G4.4	1.93349	7.46829
WBGene00018261	cyp-33C5	1.9273	6.99709
WBGene00017770	F25B4.7	1.92126	7.96636
WBGene00003722	nhr-132	1.9201	6.81476
WBGene00017099	E02H9.1	1.91531	7.01553
WBGene00009578	F40F8.5	1.90701	8.40337
WBGene00003689	nhr-99	1.89882	6.34045
WBGene00012407	Y7A5A.1	1.88161	6.31381
WBGene00001754	gst-6	1.85021	6.02341
WBGene00003658	nhr-68	1.84477	6.02763
WBGene00021272	Y23H5B.1	1.83446	6.7931
WBGene00013125	clec-92	1.82659	5.39083
WBGene00018075	tbc-11	1.81284	5.31948
WBGene00011935	scrm-1	1.81275	5.63526
WBGene00013154	Y53F4B.7	1.80969	12.6543
WBGene00021492	comt-5	1.80488	5.44134
WBGene00008601	mob-2	1.80017	5.10708
WBGene00006709	ubc-14	1.79691	5.11258
WBGene00006975	zfp-1	1.79045	6.71571
WBGene00021352	pcyt-2.1	1.77723	4.83306
WBGene00008496	F01D5.6	1.75926	4.67283
WBGene00006579	tlk-1	1.7591	5.49682
WBGene00006578	tli-1	1.75619	4.51599
WBGene00010012	saeg-1	1.73791	4.14998
WBGene00017964	F31F7.1	1.73135	5.30776
WBGene00020649	sma-10	1.72111	4.47042
WBGene00019464	K07B1.4	1.71472	4.73616
WBGene00016939	C55B6.1	1.71296	4.40343
WBGene00008500	F01D5.10	1.69868	3.96884
WBGene00003903	pab-2	1.69753	4.03665
WBGene00017699	flcn-1	1.68207	3.53183
WBGene00003094	lys-5	1.67517	3.74059
WBGene00004064	H12C20.7	1.67197	3.84187
WBGene00001704	grd-15	1.66501	3.85058
WBGene00008498	F01D5.8	1.66017	3.61269
WBGene00013123	Y52B11A.3	1.65872	3.29001
WBGene00022078	epg-9	1.64758	3.93953
WBGene00013220	ctl-3	1.59542	3.90719
WBGene00017659	F21C10.10	1.56969	2.78007

## Sheet: ChIP-RNA-seq overlap
Figure 2B. RNA-seq and ChIP-seq of 18 C. elegans genes directly regulated by NHR-66
Wormbase ID	Gene	RNA-seq Log2 FC	RNA-seq Q Value	Description
WBGene00011671	cyp-13A4	4.5056	0.000679814	cyp-13A4 is an ortholog of human TBXAS1 (thromboxane A synthase 1) and members of the human CYP3 (Cytochrome P450 family 3) gene family including CYP3A4, CYP3A7, and CYP3A5\; is predicted to have heme binding activity, iron ion binding activity, and oxidoreductase activity.
WBGene00006418	spl-2	4.39878	3.3991e-06	spl-2 is an ortholog of human SGPL1\; is predicted to have carboxy-lyase activity and pyridoxal phosphate binding activity\; is involved in defense response to Gram-positive bacterium.
WBGene00021582	clec-71	4.20516	8.69057e-05	clec-71 is predicted to have carbohydrate binding activity\; is involved in defense response to Gram-positive bacterium.
WBGene00003094	lys-5	3.70716	5.40317e-05	lys-5 is predicted to have lysozyme activity\; is involved in defense response to Gram-positive bacterium.
WBGene00009192	asah-2	1.89823	1.57471e-05	asah-2 is an ortholog of human ASAH1\; is predicted to have N-acylsphingosine amidohydrolase activity and ceramidase activity\; human orthologs of this gene are implicated in Farber lipogranulomatosis.
WBGene00004987	spp-2	1.74002	8.39381e-05	spp-2 is involved in defense response to Gram-positive bacterium.
WBGene00015574	irg-1	1.58487	0.00226243	irg-1 is involved in defense response to Gram-negative bacterium and innate immune response.
WBGene00009984	F53F1.6	1.21333	0.00869488	F53F1.6 is enriched in the body wall muscle cell, the coelomocyte, the germline precursor cell, and the intestine based on tiling array, proteomic, and microarray studies\; is affected by several genes including daf-16, daf-2, and skn-1 based on microarray and RNA-seq studies\; is affected by eleven chemicals including methylmercuric chloride, Rotenone, and Tunicamycin based on microarray and RNA…
WBGene00009526	clec-169	1.19742	0.00172607	clec-169 is predicted to have carbohydrate binding activity.
WBGene00021487	comt-3	1.16428	0.000651181	comt-3 is an ortholog of human COMTD1 (catechol-O-methyltransferase domain containing 1)\; is predicted to have O-methyltransferase activity.
WBGene00003689	nhr-99	1.03534	0.00939052	nhr-99 is predicted to have DNA-binding activity transcription factor activity, sequence-specific DNA binding activity, and zinc ion binding activity.
WBGene00001523	gbh-2	0.973333	0.00186764	gbh-2 is an ortholog of human TMLHE\; is predicted to have iron ion binding activity and trimethyllysine dioxygenase activity.
WBGene00019660	K11H12.4	0.942812	0.00208925	K11H12.4 is enriched in the intestine, the nervous system, and the pharyngeal muscle cell based on microarray, tiling array, and RNA-seq studies\; is affected by several genes including daf-16, daf-2, and glp-1 based on microarray, proteomic, tiling array, and RNA-seq studies\; is affected by eighteen chemicals including Heme, diallyl trisulfide, and hydrogen sulfide based on microarray and RNA-s…
WBGene00012201	W02B12.1	0.741739	0.00285631	W02B12.1 is an ortholog of human PLB1 (phospholipase B1)\; is predicted to have phospholipase activity.
WBGene00001754	gst-6	0.579325	0.00997379	gst-6 is an ortholog of human GSTA4 (glutathione S-transferase alpha 4), GSTA5 (glutathione S-transferase alpha 5), and HPGDS (hematopoietic prostaglandin D synthase)\; is predicted to have glutathione transferase activity\; is involved in innate immune response.
WBGene00004739	scd-1	0.472364	0.00291068	scd-1 is expressed in several tissues, including the body wall musculature, the intestine, the nervous system, and the reproductive system.
WBGene00003656	nhr-66	-0.740885	0.000955352	nhr-66 is predicted to have DNA-binding activity transcription factor activity, sequence-specific DNA binding activity, and zinc ion binding activity\; is expressed in several tissues, including the alimentary system, the body wall musculature, the epithelial system, the nervous system, and the spermatheca.
WBGene00019100	F59B1.8	-0.956509	0.00260901	F59B1.8 is involved in the innate immune response
