# Supplementary material for: Transcriptional suppression of sphingolipid catabolism controls pathogen resistance in C. elegans
Source: PLoS Pathog. 2023 Oct 31;19(10):e1011730. doi: 10.1371/journal.ppat.1011730 (PMC10637724; doi:10.1371/journal.ppat.1011730)
Supplement: S4 Table — Related to Fig 5. (XLSX) [file ppat.1011730.s008.xlsx]

## Sheet: NHR-66_NHR-49 overlap
Wormbase ID	Gene
WBGene00000512	ckb-2
WBGene00000977	dhs-14
WBGene00001387	far-3
WBGene00001395	fat-3
WBGene00001397	fat-5
WBGene00001476	fmo-1
WBGene00001754	gst-6
WBGene00001899	his-25
WBGene00003091	lys-2
WBGene00003958	pcp-3
WBGene00004003	pgp-9
WBGene00004170	pqn-90
WBGene00004739	scd-1
WBGene00004987	spp-2
WBGene00006418	spl-2
WBGene00007331	pho-11
WBGene00007549	spin-1
WBGene00007833	oac-6
WBGene00007875	dod-24
WBGene00008584	irg-4
WBGene00008634	F10A3.4
WBGene00009192	asah-2
WBGene00009221	acs-2
WBGene00009237	F28H7.3
WBGene00009393	clec-62
WBGene00009397	clec-66
WBGene00009429	irg-5
WBGene00009526	clec-169
WBGene00009609	oac-27
WBGene00009706	argk-1
WBGene00010034	F54B11.11
WBGene00010128	F55G11.8
WBGene00010166	gmd-2
WBGene00010659	K08D8.5
WBGene00010745	dod-17
WBGene00010925	mfsd-11
WBGene00010928	clec-258
WBGene00011042	R05H10.1
WBGene00011364	cest-1.2
WBGene00011668	clec-47
WBGene00011671	cyp-13A4
WBGene00012201	W02B12.1
WBGene00013074	hmit-1.2
WBGene00013297	Y57G11B.5
WBGene00013937	ZK218.3
WBGene00013939	ZK218.5
WBGene00013941	ZK218.7
WBGene00014009	lips-6
WBGene00014182	ZK1025.2
WBGene00014183	ZK1025.3
WBGene00014188	ZK1025.8
WBGene00015043	cyp-34A8
WBGene00015052	clec-52
WBGene00015152	B0348.2
WBGene00015199	B0454.8
WBGene00015695	ugt-26
WBGene00016006	fln-2
WBGene00016594	srlf-7
WBGene00016610	paqr-1
WBGene00016769	C49C8.5
WBGene00016892	pgph-3
WBGene00017071	aagr-1
WBGene00017103	klo-2
WBGene00017594	F19C7.4
WBGene00017678	asp-12
WBGene00018138	folt-2
WBGene00018393	msra-1
WBGene00018573	oac-30
WBGene00018910	F56A4.2
WBGene00019105	asp-8
WBGene00019435	K06A9.1
WBGene00019660	K11H12.4
WBGene00019738	clec-265
WBGene00019978	hacd-1
WBGene00020237	phat-4
WBGene00020579	T19D12.4
WBGene00021224	clec-209
WBGene00021487	comt-3
WBGene00021580	clec-174
WBGene00021582	clec-71
WBGene00022040	Y65B4BR.1
WBGene00044457	C18H7.11
WBGene00050875	bah-1
