# Supplementary material for: Transcriptional suppression of sphingolipid catabolism controls pathogen resistance in C. elegans
Source: PLoS Pathog. 2023 Oct 31;19(10):e1011730. doi: 10.1371/journal.ppat.1011730 (PMC10637724; doi:10.1371/journal.ppat.1011730)
Supplement: S5 Table — Related to Figs 1E, 3A, 3C, 3I, 3J, 5A, 5G, 5H and S1C–S1E. (XLSX) [file ppat.1011730.s009.xlsx]

## Sheet: Fig. 1E
Data for Figure 1E: Pseudomonas aeruginosa killing assay
Trial #	Genotype	n	Mean lifespan (hours)
1	wild-type	120	50.23 +/- .51
2	wild-type	111	61.09 +/- 1.63
3	wild-type	131	100.32 +/- 1.56
				p-value vs. wild-type
1	nhr-66(ok940)	117	44.74 ± 1.10	p<.01
2	nhr-66(ok940)	116	52.72 ± 1.94	p<.05
3	nhr-66(ok940)	163	86.83 ± 1.48	p<.01
				p-value vs. wild-type	p-value vs. nhr-66(ok940)
1	nhr-66(ok940);Fosmid line 1	112	53.76 ± 0.14	p<.01	p<.01
2	nhr-66(ok940);Fosmid line 1	105	78.03 ± 1.29	p<.01	p<.05
3	nhr-66(ok940);Fosmid line 1	98	102.2 ± 1.91	NS	p<.01
				p-value vs. wild-type	p-value vs. nhr-66(ok940)
1	nhr-66(ok940);Fosmid line 2	94	52.8 ± 0.37	p<.01	p<.01
2	nhr-66(ok940);Fosmid line 2	92	77.85 ± 1.74	p<.01	p<.01
3	nhr-66(ok940);Fosmid line 2	122	98.14 ± 1.97	NS	p<.01

## Sheet: Fig. 3A
Fig. 3A. Pseudomonas slow-killing pathogenesis assay in wild-type versus nhr-66(ok940) animals following spl-2 RNAi
Trial #	Genotype	n	Mean lifespan (hours)
1	wild-type	172	110.29 +/- 1.93
2	wild-type	150	101.3 +/- 1.74
3	wild-type	122	98.38 +/- 2.61
				p-value vs. wild-type control RNAi
1	nhr-66(ok940)	189	95.17 +/- 1.87	p<.01
2	nhr-66(ok940)	175	88.9 +/-2.02	p<.01
3	nhr-66(ok940)	182	92.45 +/- 1.84	p<.05
				p-value vs. wild-type control RNAi	p-value vs. nhr-66(ok940) control RNAi
1	wild-type;spl-2 RNAi	208	107.99 +/- 1.67	NS	p<.01
2	wild-type;spl-2 RNAi	162	102.46 +/- 1.86	NS	p<.01
3	wild-type;spl-2 RNAi	170	109.81 +/- 1.91	p<.01	p<.01
				p-value vs. wild-type control RNAi	p-value vs. nhr-66(ok940) control RNAi
1	nhr-66(ok940);spl-2 RNAi	177	103.29 +/- 1.97	p<.05	p<.05
2	nhr-66(ok940);spl-2 RNAi	130	106.39 +/- 2.37	p<.05	p<.01
3	nhr-66(ok940);spl-2 RNAi	150	104.81 +/- 2.23	NS	p<.01

## Sheet: Fig. 3C
Fig. 3D. Pseudomonas slow-killing pathogenesis assay in wild-type versus nhr-66(ok940) animals following asah-2 RNAi
Trial #	Genotype	n	Mean lifespan (hours)
1	wild-type	172	110.29 +/- 1.93
2	wild-type	150	101.32+/- 1.74
3	wild-type	122	100.13 +/- 2.45
				p-value vs. wild-type control RNAi
1	nhr-66(ok940)	188	95.17 +/- 1.84	p<.01
2	nhr-66(ok940)	174	88.86+/- 2.03	p<.01
3	nhr-66(ok940)	182	91.31 +/- 1.92	p<.05
				p-value vs. wild-type control RNAi	p-value vs. nhr-66(ok940) control RNAi
1	wild-type;asah-2 RNAi	211	115.03 +/- 1.71	NS	p<.01
2	wild-type;asah-2 RNAi	86	95.73+/- 2.66	NS	NS
3	wild-type;asah-2 RNAi	170	98.35 +/- 1.85	NS	NS
				p-value vs. wild-type control RNAi	p-value vs. nhr-66(ok940) control RNAi
1	nhr-66(ok940);asah-2 RNAi	168	104.53 +/- 2.03	NS	p<.01
2	nhr-66(ok940);asah-2 RNAi	143	98.61 +/- 2.25	NS	p<.01
3	nhr-66(ok940);asah-2 RNAi	150	105.22 +/- 2.26	NS	p<.01

## Sheet: Fig. 3I
Fig. 3I. Pseudomonas slow-killing pathogenesis assay in MGH167 animals following nhr-66 RNAi
Trial #	Genotype	n	Mean lifespan (hours)
1	MGH167 control	127	104.96 +/- 2.74
2	MGH167 control	111	96.85 +/- 1.77
				p-value vs. MGH167 control
1	MGH167;nhr-66(RNAi)	125	77.11 +/- 2.41	p<.01
2	MGH167;nhr-66(RNAi)	132	90.66 +/- 1.9	p<.05

## Sheet: Fig. 3J
Fig. 3D. Pseudomonas slow-killing pathogenesis assay in JM43 animals following nhr-66 RNAi
Trial #	Genotype	n	Mean lifespan (hours)
1	JM43 control	127	99.48 +/- 2.52
2	JM43 control	118	85.9 +/- 2.59
				p-value vs. JM43 control
1	JM43;nhr-66(RNAi)	145	89.44 +/- 2.41	p<.05
2	JM43;nhr-66(RNAi)	150	80.71 +/- 2.1	p<.05

## Sheet: Fig. 4F
Fig. 4F. Pseudomonas slow-killing pathogenesis assay in wild-type versus nhr-66(ok940) animals following supplementation of 10uM S1P
Trial #	Genotype	n	Mean lifespan (hours)
1	wild-type + vehicle	189	99.46 +/- 1.8
2	wild-type + vehicle	186	102.11 +/- 2.04
3	wild-type + vehicle	181	100.42 +/- 2.06
				p-value vs. wild-type vehicle
1	nhr-66(ok940) + vehicle	225	89.63 +/- 1.19	p<.01
2	nhr-66(ok940) + vehicle	182	78.99 +/- 1.69	p<.01
3	nhr-66(ok940) + vehicle	165	73.67 +/- 1.91	p<.01
				p-value vs. wild-type vehicle	p-value vs. nhr-66(ok940) vehicle
1	wild-type + 10uM S1P	151	105.65 +/- 2.23	p<.01	p<.01
2	wild-type + 10uM S1P	153	106.78 +/- 2.29	NS	p<.01
3	wild-type + 10uM S1P	168	110.13 +/- 2.09	p<.01	p<.01
				p-value vs. wild-type vehicle	p-value vs. nhr-66(ok940) vehicle
1	nhr-66(ok940) + 10uM S1P	234	98.44 +/- 1.48	NS	p<.01
2	nhr-66(ok940) + 10uM S1P	141	95.53 +/- 1.78	p<.01	p<.01
3	nhr-66(ok940) + 10uM S1P	155	91.82 +/- 1.62	p<.01	p<.01

## Sheet: Fig. 5A
Fig. 5A. Pseudomonas slow-killing pathogenesis assay in wild-type versus nhr-66(ok940) animals following nhr-49 RNAi
Trial #	Genotype	n	Mean lifespan (hours)
1	wild-type control	156	102.99 +/- 1.81
2	wild-type control	138	80.68 +/- 1.99
3	wild-type control	120	108.79 +/- 2.63
				p-value vs. wild-type control	p-value vs. nhr-49 RNAi
1	nhr-66(ok940) control	154	92.53 +/- 1.8	P<.01	P<.01
2	nhr-66(ok940) control	141	76.69 +/- 1.72	P<.05	P<.01
3	nhr-66(ok940) control	154	84.06 +/- 2.07	P<.01	P<.01
				p-value vs. wild-type control	p-value vs. nhr-66(ok940) control
1	wild-type;nhr-49 RNAi	145	75.41 +/- 1.31	P<.01	P<.01
2	wild-type;nhr-49 RNAi	139	70.39 +/- 1.08	P<.01	P<.01
3	wild-type;nhr-49 RNAi	145	67.75 +/- 1.02	P<.01	P<.01
				p-value vs. wild-type control	p-value vs. nhr-66(ok940) control	p-value vs. nhr-49 RNAi
1	nhr-66(ok940);nhr-49 RNAi	159	76.42 +/- 1.36	P<.01	P<.01	NS
2	nhr-66(ok940);nhr-49 RNAi	146	71.7 +/- 1.02	P<.01	P<.01	NS
3	nhr-66(ok940);nhr-49 RNAi	157	68.63 +/- .98	P<.01	P<.01	NS

## Sheet: Fig. 5G
Fig. 5G. Pseudomonas slow-killing pathogenesis assay in wild-type versus nhr-49(nr2041) animals following spl-2 RNAi
Trial #	Genotype	n	Mean lifespan (hours)
1	wild-type control	171	93.78 +/- 1.74
2	wild-type control	117	89.32 +/- .94
				p-value vs. wild-type control
1	nhr-49(nr2041) control	152	55.11 +/- 1.68	P<.01
2	nhr-49(nr2041) control	134	56.65 +/- 1.49	P<.01
				p-value vs. wild-type control	p-value vs. nhr-49(nr2041) control
1	wild-type;spl-2 RNAi	144	89.7 +/- 2.15	NS	P<.01
2	wild-type;spl-2 RNAi	120	87.46 +/- 1.18	NS	P<.01
				p-value vs. wild-type control	p-value vs. nhr-49(nr2041) control
1	nhr-49(nr2041);spl-2 RNAi	144	46.55 +/- 1.68	P<.01	NS
2	nhr-49(nr2041);spl-2 RNAi	110	48.86 +/- 1.44	P<.01	NS

## Sheet: Fig. 5H
Fig. 5H. Pseudomonas slow-killing pathogenesis assay in wild-type versus nhr-49(nr2041) animals following asah-2 RNAi
Trial #	Genotype	n	Mean lifespan (hours)
1	wild-type control	171	93.78 +/- 1.74
2	wild-type control	118	89.37 +/- .93
				p-value vs. wild-type control
1	nhr-49(nr2041) control	152	55.11 +/- 1.68	P<.01
2	nhr-49(nr2041) control	134	51.15 +/- 2.64	P<.01
				p-value vs. wild-type control	p-value vs. nhr-49(nr2041) control
1	wild-type;asah-2 RNAi	173	94.26 +/- 1.87	NS	P<.01
2	wild-type;asah-2 RNAi	144	90.52 +/- .87	NS	P<.01
				p-value vs. wild-type control	p-value vs. nhr-49(nr2041) control
1	nhr-49(nr2041);asah-2 RNAi	164	48.68 +/- 1.38	P<.01	NS
2	nhr-49(nr2041);asah-2 RNAi	161	47.09 +/- 1.37	P<.01	NS

## Sheet: Fig. S1C
Fig. S1C. Pseudomonas slow-killing pathogenesis assay in wild-type versus nhr-32(lf) animals
Trial #	Genotype	n	Mean lifespan (hours)
1	wild-type	64	73.33+/- 3.37
2	wild-type	135	111.81 +/- 2.58
3	wild-type	130	127.18 +/- 2.92
				p-value vs. wild-type
1	nhr-32(gk810)	41	64.1 +/- 4.29	p<.05
2	nhr-32(gk810)	124	92.86 +/- 2.16	p<.01
3	nhr-32(gk810)	152	104.75 +/- 2.57	p<.01
				p-value vs. wild-type
1	nhr-32(gk825)	104	73.38 +/- 2.28	p<.01
2	nhr-32(gk825)	185	84.54 +/- 1.62	p<.01
3	nhr-32(gk825)	154	100.79 +/- 2.5	p<.01

[truncated: 2 more sheets: Fig. S1D, Fig. S1E]
