# Supplementary material for: Transcriptional suppression of sphingolipid catabolism controls pathogen resistance in C. elegans
Source: PLoS Pathog. 2023 Oct 31;19(10):e1011730. doi: 10.1371/journal.ppat.1011730 (PMC10637724; doi:10.1371/journal.ppat.1011730)
Supplement: S6 Table — Related to Figs 1–6 and S1–S4. (XLSX) [file ppat.1011730.s010.xlsx]

## Sheet: Fig. 2B
Figure 2B. Direct nhr-66 dependent genes [log2(fold change) nhr-66(ok940)/wild-type]
spl-2	asah-2	cyp-13A4	irg-1	comt-3	spp-2	lys-5	F53F1.6	clec-169	nhr-99	gbh-2	K11H12.4	W02B12.1	gst-6	scd-1	F59B1.8	clec-71	nhr-66
4.42897	1.88759	4.93031	1.6586	1.04869	1.8012	3.76119	1.6916	1.00019	1.30576	0.959294	1.08883	0.567247	0.496832	0.44605	-0.857842	4.36345	-0.714548
4.29589	1.89839	3.94474	1.99782	1.11832	1.65262	3.64406	0.879266	1.28545	0.829108	1.01653	0.981411	0.725756	0.559208	0.540126	-0.995992	4.59821	-0.673723
4.4754	1.90868	4.8555	1.12078	1.34183	1.77084	3.71775	1.13643	1.32894	1.01023	0.946285	0.746934	0.947472	0.695588	0.43224	-1.02891	3.71974	-0.828744

## Sheet: Fig. 2F
Figure 2F. ChIP-qPCR analysis of spl-2 promoter region in wild-type and nhr-66::3xFLAG animals
	Relative Percent Input
Wild-type	0.45	0.508	0.726
NHR-66:3xFLAG	11.707	6.522	13.486
Unpaired t test
P value	0.0087
P value summary	**
Significantly different (P < 0.05)?	Yes
One- or two-tailed P value?	Two-tailed
t, df	t=4.788, df=4
How big is the difference?
Mean of column A	0.5613
Mean of column B	10.57
Difference between means (B - A) ± SEM	10.01 ± 2.091
95% confidence interval	4.206 to 15.81
R squared (eta squared)	0.8514
F test to compare variances
F, DFn, Dfd	618.2, 2, 2
P value	0.0032
P value summary	**
Significantly different (P < 0.05)?	Yes
Data analyzed
Sample size, column A	3
Sample size, column B	3
	Relative Percent Input
Wild-type	0.11	0.084	0.295
NHR-66:3xFLAG	5.713	1.927	8.344
Unpaired t test
P value	0.0503
P value summary	ns
Significantly different (P < 0.05)?	No
One- or two-tailed P value?	Two-tailed
t, df	t=2.772, df=4
How big is the difference?
Mean of column A	0.163
Mean of column B	5.328
Difference between means (B - A) ± SEM	5.165 ± 1.864
95% confidence interval	-0.009149 to 10.34
R squared (eta squared)	0.6576
F test to compare variances
F, DFn, Dfd	786.1, 2, 2
P value	0.0025
P value summary	**
Significantly different (P < 0.05)?	Yes
Data analyzed
Sample size, column A	3
Sample size, column B	3

## Sheet: Fig. 2G
Figure 2G. ChIP-qPCR analysis of asah-2 promoter region in wild-type and nhr-66::3xFLAG animals
	Relative Percent Input
Wild-type	0.624	0.545	0.835
NHR-66:3xFLAG	3.771	2.27	6.082
Unpaired t test
P value	0.0387
P value summary	*
Significantly different (P < 0.05)?	Yes
One- or two-tailed P value?	Two-tailed
t, df	t=3.033, df=4
How big is the difference?
Mean of column A	0.668
Mean of column B	4.041
Difference between means (B - A) ± SEM	3.373 ± 1.112
95% confidence interval	0.2854 to 6.461
R squared (eta squared)	0.697
F test to compare variances
F, DFn, Dfd	164.1, 2, 2
P value	0.0121
P value summary	*
Significantly different (P < 0.05)?	Yes
Data analyzed
Sample size, column A	3
Sample size, column B	3

## Sheet: Fig. 2H
Figure 2H. ChIP-qPCR analysis of cyp-13A4 promoter region in wild-type and nhr-66::3xFLAG animals
	Relative Percent Input
Wild-type	0.573	0.573	0.729
NHR-66:3xFLAG	2.908	1.931	2.43
Unpaired t test
P value	0.0033
P value summary	**
Significantly different (P < 0.05)?	Yes
One- or two-tailed P value?	Two-tailed
t, df	t=6.269, df=4
How big is the difference?
Mean of column A	0.625
Mean of column B	2.423
Difference between means (B - A) ± SEM	1.798 ± 0.2868
95% confidence interval	1.002 to 2.594
R squared (eta squared)	0.9076
F test to compare variances
F, DFn, Dfd	29.42, 2, 2
P value	0.0657
P value summary	ns
Significantly different (P < 0.05)?	No
Data analyzed
Sample size, column A	3
Sample size, column B	3

## Sheet: Fig. 2J
Figure 2J. ChIP-qPCR analysis of intergenic region ChrIV: 74,222-74,323 region in wild-type and nhr-66::3xFLAG animals
	Percent Input
Wild-type	0.0527	0.0986	0.05
NHR-66:3xFLAG	0.0864	0.049	0.11
Unpaired t test
P value	0.5695
P value summary	ns
Significantly different (P < 0.05)?	No
One- or two-tailed P value?	Two-tailed
t, df	t=0.6190, df=4
How big is the difference?
Mean of column A	0.0671
Mean of column B	0.0818
Difference between means (B - A) ± SEM	0.01470 ± 0.02375
95% confidence interval	-0.05124 to 0.08064
R squared (eta squared)	0.08741
F test to compare variances
F, DFn, Dfd	1.268, 2, 2
P value	0.8817
P value summary	ns
Significantly different (P < 0.05)?	No
Data analyzed
Sample size, column A	3
Sample size, column B	3

## Sheet: Fig. 2K
Figure 2K. ChIP-qPCR analysis of intergenic region ChrIV: 69,118-69,219 region in wild-type and nhr-66::3xFLAG animals
	Percent Input
Wild-type	0.0329	0.053	0.0339
NHR-66:3xFLAG	0.149	0.0691	0.0534
Unpaired t test
P value	0.1706
P value summary	ns
Significantly different (P < 0.05)?	No
One- or two-tailed P value?	Two-tailed
t, df	t=1.668, df=4
How big is the difference?
Mean of column A	0.03993
Mean of column B	0.0905
Difference between means (B - A) ± SEM	0.05057 ± 0.03031
95% confidence interval	-0.03360 to 0.1347
R squared (eta squared)	0.4103
F test to compare variances
F, DFn, Dfd	20.49, 2, 2
P value	0.0931
P value summary	ns
Significantly different (P < 0.05)?	No
Data analyzed
Sample size, column A	3
Sample size, column B	3

## Sheet: Fig. 3B
Figure 3B. qRT-PCR analysis of spl-2 transcription in wild-type and nhr-66(ok940) animals following spl-2 RNAi
	control			spl-2 RNAi
wild-type	1.025	1.042	0.937	0.608	3.013	0.678
nhr-66(ok940)	19.62	23.588	22.341	2.645	2.166	1.996
Two-way ANOVA	Ordinary
Alpha	0.05
								Compare cell means regardless of rows and columns
Source of Variation	% of total variation	P value	P value summary	Significant?
Interaction	31.95	<0.0001	****	Yes				Number of families	1
Row Factor	37.51	<0.0001	****	Yes				Number of comparisons per family	6
Column Factor	29.25	<0.0001	****	Yes				Alpha	0.05
ANOVA table	SS	DF	MS	F (DFn, DFd)	P value			Tukey's multiple comparisons test	Mean Diff.	95.00% CI of diff.	Below threshold?	Summary	Adjusted P Value
Interaction	300.4	1	300.4	F (1, 8) = 196.7	P<0.0001
Row Factor	352.7	1	352.7	F (1, 8) = 231.0	P<0.0001			wild-type:control RNAi vs. wild-type:spl-2 RNAi	-0.4317	-3.663 to 2.799	No	ns	0.972
Column Factor	275	1	275	F (1, 8) = 180.1	P<0.0001			wild-type:control RNAi vs. nhr-66(lf):control RNAi	-20.85	-24.08 to -17.62	Yes	****	<0.0001
Residual	12.21	8	1.527					wild-type:control RNAi vs. nhr-66(lf):spl-2 RNAi	-1.268	-4.499 to 1.963	No	ns	0.612
								wild-type:spl-2 RNAi vs. nhr-66(lf):control RNAi	-20.42	-23.65 to -17.19	Yes	****	<0.0001
Difference between column means								wild-type:spl-2 RNAi vs. nhr-66(lf):spl-2 RNAi	-0.836	-4.067 to 2.395	No	ns	0.8396
Mean of control RNAi	11.43							nhr-66(lf):control RNAi vs. nhr-66(lf):spl-2 RNAi	19.58	16.35 to 22.81	Yes	****	<0.0001
Mean of spl-2 RNAi	1.851
Difference between means	9.575
SE of difference	0.7134							Test details	Mean 1	Mean 2	Mean Diff.	SE of diff.	N1	N2	q	DF
95% CI of difference	7.929 to 11.22
								wild-type:control RNAi vs. wild-type:spl-2 RNAi	1.001	1.433	-0.4317	1.009	3	3	0.6051	8
Difference between row means								wild-type:control RNAi vs. nhr-66(lf):control RNAi	1.001	21.85	-20.85	1.009	3	3	29.22	8
Mean of wild-type	1.217							wild-type:control RNAi vs. nhr-66(lf):spl-2 RNAi	1.001	2.269	-1.268	1.009	3	3	1.777	8
Mean of nhr-66(lf)	12.06							wild-type:spl-2 RNAi vs. nhr-66(lf):control RNAi	1.433	21.85	-20.42	1.009	3	3	28.62	8
Difference between means	-10.84							wild-type:spl-2 RNAi vs. nhr-66(lf):spl-2 RNAi	1.433	2.269	-0.836	1.009	3	3	1.172	8
SE of difference	0.7134							nhr-66(lf):control RNAi vs. nhr-66(lf):spl-2 RNAi	21.85	2.269	19.58	1.009	3	3	27.45	8
95% CI of difference	-12.49 to -9.197
Interaction CI
Mean diff, A1 - B1	-0.4317
Mean diff, A2 - B2	19.58
(A1 -B1) - (A2 - B2)	-20.01
95% CI of difference	-23.30 to -16.72
(B1 - A1) - (B2 - A2)	20.01
95% CI of difference	16.72 to 23.30
Data summary
Number of columns (Column Factor)	2
Number of rows (Row Factor)	2
Number of values	12

## Sheet: Fig. 3D
Figure 3D. qRT-PCR analysis of asah-2 transcription in wild-type and nhr-66(ok940) animals following asah-2 RNAi
	control			asah-2 RNAi
wild-type	1.025	1.034	0.943	0.085	0.171	0.118
nhr-66(ok940)	4.915	5.039	4.905	0.233	0.253	0.379
Two-way ANOVA	Ordinary
Alpha	0.05
Source of Variation	% of total variation	P value	P value summary	Significant?
Interaction	23.14	<0.0001	****	Yes				Compare cell means regardless of rows and columns
Row Factor	27.31	<0.0001	****	Yes
Column Factor	49.48	<0.0001	****	Yes				Number of families	1
								Number of comparisons per family	6
ANOVA table	SS	DF	MS	F (DFn, DFd)	P value			Alpha	0.05
Interaction	10.77	1	10.77	F (1, 8) = 2653	P<0.0001
Row Factor	12.71	1	12.71	F (1, 8) = 3131	P<0.0001			Tukey's multiple comparisons test	Mean Diff.	95.00% CI of diff.	Below threshold?	Summary	Adjusted P Value
Column Factor	23.02	1	23.02	F (1, 8) = 5673	P<0.0001
Residual	0.03247	8	0.004058					wild-type:control RNAi vs. wild-type:asah-2 RNAi	0.876	0.7094 to 1.043	Yes	****	<0.0001
								wild-type:control RNAi vs. nhr-66(lf):control RNAi	-3.952	-4.119 to -3.786	Yes	****	<0.0001
Difference between column means								wild-type:control RNAi vs. nhr-66(lf):asah-2 RNAi	0.7123	0.5458 to 0.8789	Yes	****	<0.0001
Mean of control RNAi	2.977							wild-type:asah-2 RNAi vs. nhr-66(lf):control RNAi	-4.828	-4.995 to -4.662	Yes	****	<0.0001
Mean of asah-2 RNAi	0.2065							wild-type:asah-2 RNAi vs. nhr-66(lf):asah-2 RNAi	-0.1637	-0.3302 to 0.002907	No	ns	0.0541
Difference between means	2.77							nhr-66(lf):control RNAi vs. nhr-66(lf):asah-2 RNAi	4.665	4.498 to 4.831	Yes	****	<0.0001
SE of difference	0.03678
95% CI of difference	2.686 to 2.855
								Test details	Mean 1	Mean 2	Mean Diff.	SE of diff.	N1	N2	q	DF
Difference between row means
Mean of wild-type	0.5627							wild-type:control RNAi vs. wild-type:asah-2 RNAi	1.001	0.1247	0.876	0.05202	3	3	23.82	8
Mean of nhr-66(lf)	2.621							wild-type:control RNAi vs. nhr-66(lf):control RNAi	1.001	4.953	-3.952	0.05202	3	3	107.5	8
Difference between means	-2.058							wild-type:control RNAi vs. nhr-66(lf):asah-2 RNAi	1.001	0.2883	0.7123	0.05202	3	3	19.37	8
SE of difference	0.03678							wild-type:asah-2 RNAi vs. nhr-66(lf):control RNAi	0.1247	4.953	-4.828	0.05202	3	3	131.3	8
95% CI of difference	-2.143 to -1.973							wild-type:asah-2 RNAi vs. nhr-66(lf):asah-2 RNAi	0.1247	0.2883	-0.1637	0.05202	3	3	4.45	8
								nhr-66(lf):control RNAi vs. nhr-66(lf):asah-2 RNAi	4.953	0.2883	4.665	0.05202	3	3	126.8	8
Interaction CI
Mean diff, A1 - B1	0.876
Mean diff, A2 - B2	4.665
(A1 -B1) - (A2 - B2)	-3.789
95% CI of difference	-3.958 to -3.619
(B1 - A1) - (B2 - A2)	3.789
95% CI of difference	3.619 to 3.958
Data summary
Number of columns (Column Factor)	2
Number of rows (Row Factor)	2
Number of values	12

## Sheet: Fig. 3F
Figure 3F. qRT-PCR analysis of spl-2 transcription in MGH167 animals following nhr-66 RNAi
	control			nhr-66 RNAi
wild-type	0.802	0.863	0.794	4.528	4.34	5.49
Unpaired t test
P value	0.0004
P value summary	***
Significantly different (P < 0.05)?	Yes
One- or two-tailed P value?	Two-tailed
t, df	t=11.12, df=4
How big is the difference?
Mean of column C	0.8197
Mean of column D	4.786
Difference between means (D - C) ± SEM	3.966 ± 0.3568
95% confidence interval	2.976 to 4.957
R squared (eta squared)	0.9686
F test to compare variances
F, DFn, Dfd	267.2, 2, 2
P value	0.0075
P value summary	**
Significantly different (P < 0.05)?	Yes
Data analyzed
Sample size, column A	3
Sample size, column B	3

## Sheet: Fig. 3G
Figure 3G. qRT-PCR analysis of asah-2 transcription in MGH167 animals following nhr-66 RNAi
	control			nhr-66 RNAi
wild-type	0.906	0.965	0.918	1.645	1.698	2.339
Unpaired t test
P value	0.0125
P value summary	*
Significantly different (P < 0.05)?	Yes
One- or two-tailed P value?	Two-tailed
t, df	t=4.310, df=4
How big is the difference?
Mean of column C	0.9297
Mean of column D	1.894
Difference between means (D - C) ± SEM	0.9643 ± 0.2238
95% confidence interval	0.3431 to 1.586
R squared (eta squared)	0.8228
F test to compare variances
F, DFn, Dfd	153.5, 2, 2
P value	0.0129
P value summary	*
Significantly different (P < 0.05)?	Yes
Data analyzed
Sample size, column C	3
Sample size, column D	3

[truncated: 16 more sheets: Fig. 3H, Fig. 3K, Fig. 4B-E, Fig 5C, Fig. 5D, Fig. 5E, Fig. 6A, Fig. 6B, Fig. 6C, Fig. 6D, Fig. 6E-F, Fig. S2A, Fig. S2B, Fig. S2C, Fig. S2D, Fig. S4]
