# Supplementary material for: Transcriptional suppression of sphingolipid catabolism controls pathogen resistance in C. elegans
Source: PLoS Pathog. 2023 Oct 31;19(10):e1011730. doi: 10.1371/journal.ppat.1011730 (PMC10637724; doi:10.1371/journal.ppat.1011730)
Supplement: S7 Table — Related to Materials and Methods. (XLSX) [file ppat.1011730.s011.xlsx]

## Sheet: Table S7
crRNA sequences
3xFLAG::nhr-66 Cas12-crRNA	TTTAGagcctgtgtatctctttttgtga
ssODN sequences
3xFLAG::nhr-66	ATATGCCTCCTGTTCTCGAAAAAAACTGTGATCTATCAGGAGACTATAAGGATCACGACGGCGATTACAAAGACCATGACATAGACTACAAAGATGATGATGACAAGGATGACAAGATCAGGAGACTATAAGGATCACGACGGCGATTACAAAGACCATGACATAGACTACAAAGATGATGATGACAAGGATGACAAGTAGagcctgtgtatctctttttgtgattgaacccc
Primers used for ChIP-qPCR
Intergenic (74,222-74,323) FWD	AACCCTCTCCTTTCCCTTACA
Intergenic (74,222-74,323) REV	GCGGAGGCAATAAGACGA
Intergenic (69,118-69,219) FWD	ACTCTTCATTTTGTTCCTGTGTTTTCC
Intergenic (69,118-69,219) REV	GGCGGTAATTGTTGAGCGACTG
asah-2 FWD	GTCAGCACCAAATTCCTG
asah-2 REV	GGTGATAAAGCATCAAGC
spl-2p FWD	GTATCTAGTCTGATCGTTTTGG
spl-2p REV	GTGAATGCTGAACATTGAAC
cyp-13A4p FWD	GGTTCAGTATTGTCTGCTTTC
cyp-13A4p REV	CTCTCTGCTATCATCCATG
spl-2p FWD	cacactgcttcgcatcaact
spl-2p REV	gatttccccaatgaaggaca
Primers used for RT-qPCR
spl-2 FWD	CTGGACAACCAATGATGGAG
spl-2 REV	Actccagctgggaattgaag
asah-2 FWD	CAATGTTGGAATGAAGG
asah-2 REV	GTGACAGACATAATGACAG
cyp-13A4 FWD	GAGTGATTCTCAAGTTTCATGAC
cyp-13A4 REV	CAGTGATACCATAGATTGATCC
Primers used for spl-2p::gfp cloning
spl-2p FWD MscI RE Site	TAGAGGATCCCCGGGATTGGcaagtttccctgaaggaagtcattcaaaagcg
spl-2p REV MscI RE Site	CATACCTTTGGGTCCTTTGGCtttattctgtaagaaaataaaatgtaaatagcgaacgctactgtaaatg
Primers used for nhr-32 endogenous rescue
nhr-32-F	AAATTTGTGCGAGTTGGGGTATGTC
nhr-32-R	CAGAACAACAGTACAACTGTGACATC
Primers for nhr-8 HiFi cloning
Pnhr-8_fwd	gtcgactctagaggatccccCGAACCTCTAATCTGAATAAC
Pnhr-8_rev	tagtttgtatGAAAGACTATGGGGTTTG
nhr-8 gene_Pnhr-8_fwd	atagtctttcATACAAACTATTGCGCCC
nhr-8 gene_rev	tgaattcgagctcggtacccCTCCATCTTTCTGCCCTTG
